# Supplementary material for: Measurement of food consumption growth in Vietnamese households: The role of classifying predicted and transitory income shocks by asset accumulation
Source: PLoS One. 2025 Oct 7;20(10):e0333596. doi: 10.1371/journal.pone.0333596 (PMC12503244; doi:10.1371/journal.pone.0333596)
Supplement: S1 File — (DO) [file pone.0333596.s001.do]

. import delimited "C:\Users\La Son Ka\Desktop\S1_Data.csv"
(encoding automatically selected: ISO-8859-1)
(46 vars, 10,767 obs)
xtset hhid time, yearly
gen lnC=log( foodexp_adjusted)
gen DlnC=lnC-l.lnC
gen lnY=log( hhinc_adjusted)
gen DlnY= lnY-l.lnY
xtreg dlnY l. dlnY  rural region hhgen hheth hhage hhmar hhedu hhsize lbsize, fe
xtreg dlnY l2.dlnY l. dlnY  rural region hhgen hheth hhage hhmar hhedu hhsize lbsize, fe
xtabond dlnY rural region hhgen hheth hhage hhmar hhedu hhsize lbsize, lags(2) artests(2)
xtabond dlnY rural region hhgen hheth hhage hhmar hhedu hhsize lbsize, lags(3) artests(3)
xtabond dlnY rural region hhgen hheth hhage hhmar hhedu hhsize lbsize, lags(3) artests(2)
xtabond dlnY rural region hhgen hheth hhage hhmar hhedu hhsize lbsize, lags(2) artests(2)
xtreg dlnY l2.dlnY l. dlnY l3.dlnY rural region hhgen hheth hhage hhmar hhedu hhsize lbsize, fe
xtreg dlnY l2.dlnY l. dlnY  rural region hhgen hheth hhage hhmar hhedu hhsize lbsize, fe
xtreg dlnY l2.dlnY l. dlnY  rural region hhgen hheth hhage hhmar hhedu hhsize lbsize, re
xtabond dlnY l.dlnY l2.dlnY rural region hhgen hheth hhage hhmar hhedu hhsize lbsize, twostep
xtabond dlnY l.dlnY l2.dlnY rural region hhgen hheth hhage hhmar hhedu hhsize lbsize, onetep
xtreg dlnY l2.dlnY l.dlnY l3.dlnY rural region hhgen hheth hhage hhmar hhedu hhsize lbsize, fe
xtreg dlnY l2.dlnY l.dlnY l3.dlnY rural region hhgen hheth hhage hhmar hhedu hhsize lbsize, re
xtabond dlnY rural region hhgen hheth hhage hhmar hhedu hhsize lbsize, lags(2) artests(2)
xtabond dlnY rural region hhgen hheth hhage hhmar hhedu hhsize lbsize, lags(3) artests(2)
xtabond dlnY rural region hhgen hheth hhage hhmar hhedu hhsize lbsize, inst(l2.lnY) lags(2) artests(2)
xtabond dlnY rural region hhgen hheth hhage hhmar hhedu hhsize lbsize, lags(2) artests(2)
estat abond
xtabond dlnY l.dlnY l2.dlnY rural region hhgen hheth hhage hhmar hhedu hhsize lbsize, twostep
xtabond dlnY rural region hhgen hheth hhage hhmar hhedu hhsize lbsize, inst(l2.lnY) lags(2) artests(2)
estat sargan
xtreg dlnY l2.dlnY l.dlnY l3.dlnY rural region hhgen hheth hhage hhmar hhedu hhsize lbsize, fe
xtreg dlnY l2.dlnY l.dlnY l3.dlnY rural region hhgen hheth hhage hhmar hhedu hhsize lbsize, re
xtreg dlnY l2.dlnY l.dlnY rural region hhgen hheth hhage hhmar hhedu hhsize lbsize, fe
xtreg dlnY l2.dlnY l.dlnY rural region hhgen hheth hhage hhmar hhedu hhsize lbsize, re
xtreg dlnY l2.dlnY l.dlnY l3.dlnY rural region hhgen hheth hhage hhmar hhedu hhsize lbsize, re
predict predicted_dlnY, xb
drop predicted_dlnY
xtreg dlnY l2.dlnY l.dlnY rural region hhgen hheth hhage hhmar hhedu hhsize lbsize, re
xtreg dlnY l2.dlnY l.dlnY rural region hhgen hheth hhage hhmar hhedu hhsize lbsize, fe
predict predicted_dlnY, xb
drop predicted_dlnY
xtreg dlnY l.dlnY rural region hhgen hheth hhage hhmar hhedu hhsize lbsize, fe
xtreg dlnY l.dlnY rural region hhgen hheth hhage hhmar hhedu hhsize lbsize, re
xtreg dlnY l2.dlnY l.dlnY rural region hhgen hheth hhage hhmar hhedu hhsize lbsize, fe
predict predicted_dlnY, xb
drop predicted_dlnY
xtreg dlnY l.dlnY rural region hhgen hheth hhage hhmar hhedu hhsize lbsize, fe
xtreg dlnY l.dlnY rural region hhgen hheth hhage hhmar hhedu hhsize lbsize, re
xtreg dlnY l.dlnY rural region hhgen hheth hhage hhmar hhedu hhsize lbsize, fe
xtreg dlnY l.dlnY rural region hhage hhedu hhsize lbsize, fe
xtreg dlnY l.dlnY hhage hhedu hhsize lbsize, fe
xtreg dlnY l.dlnY hhage hhedu hhsize lbsize, re
predict predicted_dlnY, xb
drop predicted_dlnY
xtreg dlnY l.dlnY hhage hhedu hhsize lbsize, fe
predict predicted_dlnY, xb
xtreg dlnY l.dlnY hhage hhedu hhsize lbsize, fe
predict residual, residuals
gen transitory_shocks = residual
save "C:\Users\La Son Ka\Desktop\python kaka\ước lượng bằng stata\23.dta", replace
. xtreg dlnC predicted_dlnY AssetIndex hheth hhsize if QMasset == 1  , fe
. xtreg dlnC predicted_dlnY AssetIndex hheth hhsize if QMasset == 2  , fe
. xtreg dlnC predicted_dlnY AssetIndex hheth hhsize if QMasset == 3  , fe
. xtreg dlnC predicted_dlnY AssetIndex hheth hhsize if QMasset == 4  , fe
. xtreg dlnC predicted_dlnY AssetIndex hheth hhsize if QMasset == 5  , fe
. xtreg dlnC predicted_dlnY dAssetIndex hheth hhsize if QMassetgrowth == 1  , fe
. xtreg dlnC predicted_dlnY dAssetIndex hheth hhsize if QMassetgrowth == 2  , fe
. xtreg dlnC predicted_dlnY dAssetIndex hheth hhsize if QMassetgrowth == 3  , fe
. xtreg dlnC predicted_dlnY dAssetIndex hheth hhsize if QMassetgrowth == 4  , fe
. xtreg dlnC predicted_dlnY dAssetIndex hheth hhsize if QMassetgrowth == 5  , fe
. xtreg dlnC transitory_shocks AssetIndex hheth hhsize if QMasset == 1  , fe
. xtreg dlnC transitory_shocks AssetIndex hheth hhsize if QMasset == 2  , fe
. xtreg dlnC transitory_shocks AssetIndex hheth hhsize if QMasset == 3  , fe
. xtreg dlnC transitory_shocks AssetIndex hheth hhsize if QMasset == 4  , fe
. xtreg dlnC transitory_shocks AssetIndex hheth hhsize if QMasset == 5  , fe
. xtreg dlnC transitory_shocks dAssetIndex hheth hhsize if QMassetgrowth == 1  , fe
. xtreg dlnC transitory_shocks dAssetIndex hheth hhsize if QMassetgrowth == 2  , fe
. xtreg dlnC transitory_shocks dAssetIndex hheth hhsize if QMassetgrowth == 3  , fe
. xtreg dlnC transitory_shocks dAssetIndex hheth hhsize if QMassetgrowth == 4  , fe
. xtreg dlnC transitory_shocks dAssetIndex hheth hhsize if QMassetgrowth == 5  , fe
xtabond2 dlnC L1.dlnC dlnY AssetIndex hhage hhsize, gmm( l.dAssetIndex L.dlnY L2.Dz1 L3.z1, lag(3 .)) gmm( L2.dlnC, lag(3 .)) iv(dlnY AssetIndex hhage hhsize) twostep robust
xtabond2 dlnC L1.dlnC dlnY AssetIndex hhage hhsize, gmm( l.dAssetIndex L.dlnY L2.Dz1 L3.z1, lag(3 .)) gmm( L2.dlnC, lag(3 .)) iv(dlnY dAssetIndex hhage hhsize) twostep robust
xtabond2 dlnC L1.dlnC dlnY AssetIndex hhage hhsize, gmm( l.dAssetIndex L.dlnY L2.Dz1 L3.z1, lag(3 .)) gmm( L2.dlnC, lag(3 .)) iv(dlnY AssetIndex hhage hhsize) twostep robust
xtabond2 dlnC L1.dlnC dlnY AssetIndex hhage hhsize, gmm( l.AssetIndex L.dlnY L2.Dz1 L3.z1, lag(3 .)) gmm( L2.dlnC, lag(3 .)) iv(dlnY AssetIndex hhage hhsize) twostep robust
xtabond2 dlnC L1.dlnC dlnY AssetIndex hhage hhsize, gmm( l.AssetIndex L.dlnY L2.Dz1 L3.z1, lag(3 .)) gmm( L2.dlnC, lag(3 .)) iv(dlnY dAssetIndex hhage hhsize) twostep robust
xtabond2 dlnC L1.dlnC dlnY AssetIndex hhage hhsize, gmm( l.dAssetIndex L.dlnY L2.Dz1 L3.z1, lag(3 .)) gmm( L2.dlnC, lag(3 .)) iv(dlnY dAssetIndex hhage hhsize) twostep robust
xtabond2 dlnC L1.dlnC dlnY dAssetIndex hhage hhsize, gmm( l.dAssetIndex L.dlnY L2.Dz1 L3.z1, lag(3 .)) gmm( L2.dlnC, lag(3 .)) iv(dlnY dAssetIndex hhage hhsize) twostep robust
xtabond2 dlnC L1.dlnC dlnY dAssetIndex hhage hhsize, gmm( l2.dAssetIndex L.dlnY L2.Dz1 L3.z1, lag(3 .)) gmm( L2.dlnC, lag(3 .)) iv(dlnY dAssetIndex hhage hhsize) twostep robust
xtabond2 dlnC L1.dlnC dlnY dAssetIndex hhage hhsize, gmm( l.dAssetIndex L.dlnY L2.Dz1 L3.z1, lag(3 .)) gmm( L2.dlnC, lag(3 .)) iv(dlnY dAssetIndex hhage hhsize) twostep robust
xtabond2 dlnC L1.dlnC dlnY dAssetIndex hhage hhsize, gmm( l.dAssetIndex L.dlnY L.Dz1 L3.z1, lag(3 .)) gmm( L2.dlnC, lag(3 .)) iv(dlnY dAssetIndex hhage hhsize) twostep robust
xtabond2 dlnC L1.dlnC dlnY dAssetIndex hhage hhsize, gmm( l.dAssetIndex L.dlnY L2.Dz1 L3.z1, lag(3 .)) gmm( L2.dlnC, lag(3 .)) iv(dlnY dAssetIndex hhage hhsize) twostep robust
xtabond2 dlnC L1.dlnC dlnY dAssetIndex hhage hhsize if QMassetgrowth == 1 | QMassetgrowth == 2, gmm(L.dAssetIndex L.dlnY L2.Dz1 L3.z1, lag(3 .)) gmm(L2.dlnC, lag(3 .)) iv(dlnY dAssetIndex hhage hhsize) twostep robust
xtabond2 dlnC L1.dlnC dlnY dAssetIndex hhage hhsize if QMassetgrowth == 4 | QMassetgrowth == 5, gmm(L.dAssetIndex L.dlnY L2.Dz1 L3.z1, lag(3 .)) gmm(L2.dlnC, lag(3 .)) iv(dlnY dAssetIndex hhage hhsize) twostep robust
xtabond2 dlnC L1.dlnC dlnY dAssetIndex hhage hhsize if QMasset == 4 | QMasset == 5, gmm(L.dAssetIndex L.dlnY L2.Dz1 L3.z1, lag(3 .)) gmm(L2.dlnC, lag(3 .)) iv(dlnY dAssetIndex hhage hhsize) twostep robust
xtabond2 dlnC L1.dlnC dlnY dAssetIndex hhage hhsize if QMasset == 1 | QMasset == 2, gmm(L.dAssetIndex L.dlnY L2.Dz1 L3.z1, lag(3 .)) gmm(L2.dlnC, lag(3 .)) iv(dlnY dAssetIndex hhage hhsize) twostep robust
