# Supplementary material for: Measurement of food consumption growth in Vietnamese households: The role of classifying predicted and transitory income shocks by asset accumulation
Source: PLoS One. 2025 Oct 7;20(10):e0333596. doi: 10.1371/journal.pone.0333596 (PMC12503244; doi:10.1371/journal.pone.0333596)
Supplement: S2 File — (CSV) [file pone.0333596.s002.csv]

hhid	time	year	hhinc	foodexp	asset	rural	region	hhgen	hheth	hhage	hhmar	hhedu	hhsize	lbsize	lnY	lnC	AssetIndex	dlnC	dlnY	dAssetIndex	dlnC_lag	region_dummy1	region_dummy2	region_dummy3	region_dummy4	hhgen_dummy1	hhgen_dummy2	hheth_dummy1	hheth_dummy2	mean_asset	lag_asset	asset_growth	mean_asset_growth	QMasset	QMassetgrowth	predicted_dlnY	residual	transitory_shocks	z1	Dz1	group1_qmasset	group5_qmasset	group1_qmassetgrowth	group5_qmassetgrowth	group
30213.1	4	2014	32520		1.5623651	Yes	Northern highlands	Yes	No	49	Yes	1	6	5	10.38961		1.5623651					0	1	0	0	0	1	1	0	.85475296			-.51595479	5	1						0	1	1	0	3
30213.1	5	2016	127595	11130	.47143838	Yes	Northern highlands	Yes	No	51	No	1	4	3	11.756617	9.317399	.47143838		1.3670063	-1.0909266		0	1	0	0	0	1	1	0	.85475296	1.5623651	-1.0909266	-.51595479	5	1				2.4392176		0	1	1	0	3
30213.1	6	2018	37610	15105	.53045541	Yes	Northern highlands	Yes	No	53	No	1	4	3	10.535026	9.6227808	.53045541	.30538177	-1.221591	.059017032		0	1	0	0	0	1	1	0	.85475296	.47143838	.059017032	-.51595479	5	1	-.44454196	-.77704901	-.77704901	.9122448	-1.5269728	0	1	1	0	3
30213.2	4	2014	27660	7817.5	-.60912025	Yes	Northern highlands	No	No	74	No	1	3	1	10.227742	8.9641199	-.60912025					0	1	0	0	1	0	1	0	-.090398476			.27657032	2	5				1.2636223		0	0	0	1	4
30213.2	5	2016	61590	16098.75	.39390445	Yes	Northern highlands	No	No	76	No	1	3	2	11.028255	9.6864967	.39390445	.72237682	.80051231	1.0030247		0	1	0	0	1	0	1	0	-.090398476	-.60912025	1.0030247	.27657032	2	5				1.3417578	.07813549	0	0	0	1	4
30213.2	6	2018	20402	11130	-.055979624	Yes	Northern highlands	No	No	78	No	1	4	2	9.9233885	9.317399	-.055979624	-.36909771	-1.104866	-.44988406	.72237682	0	1	0	0	1	0	1	0	-.090398476	.39390445	-.44988406	.27657032	2	5	-.48871684	-.61614919	-.61614919	.60598946	-.73576832	0	0	0	1	4
30213.24	4	2014	33910		3.1381161	Yes	Northern highlands	Yes	No	52	Yes	1	7	4	10.431465		3.1381161					0	1	0	0	0	1	1	0	4.3216743			.95353401	5	5						0	1	0	1	4
30213.24	5	2016	115370	22935.75	4.7817221	Yes	Northern highlands	Yes	No	54	Yes	1	7	5	11.6559	10.040452	4.7817221		1.2244349	1.6436059		0	1	0	0	0	1	1	0	4.3216743	3.1381161	1.6436059	.95353401	5	5				1.615448		0	1	0	1	4
30213.24	6	2018	94225	46852	5.0451841	Yes	Northern highlands	Yes	No	58	Yes	1	7	5	11.453441	10.754749	5.0451841	.71429729	-.20245934	.26346207		0	1	0	0	0	1	1	0	4.3216743	4.7817221	.26346207	.95353401	5	5	.063927568	-.2663869	-.2663869	.69869137	-.91675663	0	1	0	1	4
60525.1	1	2008	39760	13515	.24506366	Yes	Central highlands	Yes	No	45	Yes	1	12	6	10.590616	9.5115557	.24506366					0	0	1	0	0	1	1	0	.54849803			.24002877	4	5				1.0790606		0	0	0	1	4
60525.1	2	2010	10964		.82718635	Yes	Central highlands	Yes	No	47	Yes	1	9	5	9.3023729		.82718635		-1.2882433	.58212268		0	0	1	0	0	1	1	0	.54849803	.24506366	.58212268	.24002877	4	5						0	0	0	1	4
60525.1	3	2012	77150	10732.5	.23772264	Yes	Central highlands	Yes	No	49	Yes	1	7	4	11.253507	9.2810316	.23772264		1.9511337	-.58946371		0	0	1	0	0	1	1	0	.54849803	.82718635	-.58946371	.24002877	4	5	1.2312838	.71984988	.71984988	1.9724751		0	0	0	1	4
60525.1	4	2014	61530		.75358331	Yes	Central highlands	Yes	No	51	Yes	1	7	4	11.02728		.75358331		-.22622681	.51586068		0	0	1	0	0	1	1	0	.54849803	.23772264	.51586068	.24002877	4	5	-.35535154	.12912475	.12912475			0	0	0	1	4
60525.1	5	2016	104080	34980	-.2177754	Yes	Central highlands	Yes	No	53	Yes	1	5	3	11.552916	10.462532	-.2177754		.52563572	-.97135872		0	0	1	0	0	1	1	0	.54849803	.75358331	-.97135872	.24002877	4	5	.40630406	.11933167	.11933167	1.0903835		0	0	0	1	4
60525.1	6	2018	126620	34052.5	1.4452076	Yes	Central highlands	Yes	No	55	Yes	1	5	4	11.748946	10.435658	1.4452076	-.026873589	.19603062	1.6629829		0	0	1	0	0	1	1	0	.54849803	-.2177754	1.6629829	.24002877	4	5	.14795458	.048076034	.048076034	1.3132877	.22290421	0	0	0	1	4
60525.2	1	2008	32530	8877.5	-.42289338	Yes	Central highlands	Yes	No	52	Yes	1	11	6	10.389918	9.0912752	-.42289338					0	0	1	0	0	1	1	0	.71886283			.42171937	4	5				1.2986431		0	0	0	1	4
60525.2	2	2010	47324		.49070093	Yes	Central highlands	Yes	No	54	Yes	1	11	7	10.764772		.49070093		.37485409	.91359431		0	0	1	0	0	1	1	0	.71886283	-.42289338	.91359431	.42171937	4	5						0	0	0	1	4
60525.2	3	2012	67045		1.374395	Yes	Central highlands	Yes	No	56	Yes	1	8	6	11.113119		1.374395		.34834671	.88369405		0	0	1	0	0	1	1	0	.71886283	.49070093	.88369405	.42171937	4	5	.69190669	-.34355995	-.34355995			0	0	0	1	4
60525.2	4	2014	54070	13780	.55617911	Yes	Central highlands	Yes	No	58	Yes	1	7	5	10.898035	9.5309734	.55617911		-.21508408	-.81821591		0	0	1	0	0	1	1	0	.71886283	1.374395	-.81821591	.42171937	4	5	.48877269	-.70385677	-.70385677	1.3670616		0	0	0	1	4
60525.2	5	2016	92550	22326.25	.62909186	Yes	Central highlands	Yes	No	60	Yes	1	6	5	11.435504	10.013518	.62909186	.4825449	.53746891	.072912753		0	0	1	0	0	1	1	0	.71886283	.55617911	.072912753	.42171937	4	5	.66801625	-.13054734	-.13054734	1.4219856	.054924011	0	0	0	1	4
60525.2	6	2018	60686	47700	1.6857035	Yes	Central highlands	Yes	No	62	Yes	1	6	6	11.013469	10.772687	1.6857035	.75916862	-.42203522	1.0566117	.4825449	0	0	1	0	0	1	1	0	.71886283	.62909186	1.0566117	.42171937	4	5	.40933195	-.83136719	-.83136719	.24078178	-1.1812038	0	0	0	1	4
60525.24	1	2008	20310		-.20377518	Yes	Central highlands	Yes	No	58	Yes	1	5	2	9.918869		-.20377518					0	0	1	0	0	1	1	0	-.32456166			.041640226	2	4						0	0	0	0
60525.24	2	2010	10931		-.32824779	Yes	Central highlands	Yes	No	60	Yes	1	5	2	9.2993584		-.32824779		-.61951065	-.1244726		0	0	1	0	0	1	1	0	-.32456166	-.20377518	-.1244726	.041640226	2	4						0	0	0	0
60525.24	3	2012	45642	11991.25	.50371772	Yes	Central highlands	Yes	No	62	Yes	1	5	3	10.728583	9.3919325	.50371772		1.429225	.83196551		0	0	1	0	0	1	1	0	-.32456166	-.32824779	.83196551	.041640226	2	4	.52614325	.90308172	.90308172	1.3366508		0	0	0	0
60525.24	4	2014	23150		-.89667499	Yes	Central highlands	Yes	No	64	Yes	1	4	3	10.04975		-.89667499		-.67883301	-1.4003928		0	0	1	0	0	1	1	0	-.32456166	.50371772	-1.4003928	.041640226	2	4	-.56134212	-.1174909	-.1174909			0	0	0	0
60525.24	5	2016	22070	11925	-1.0268158	Yes	Central highlands	Yes	No	66	Yes	1	4	2	10.001974	9.3863926	-1.0268158		-.047776222	-.13014078		0	0	1	0	0	1	1	0	-.32456166	-.89667499	-.13014078	.041640226	2	4	.32317179	-.37094802	-.37094802	.61558151		0	0	0	0
60525.24	6	2018	81164	30342.5	.0044260416	Yes	Central highlands	Yes	No	68	Yes	1	4	3	11.304227	10.320305	.0044260416	.93391228	1.3022528	1.0312418		0	0	1	0	0	1	1	0	-.32456166	-1.0268158	1.0312418	.041640226	2	4	.12340517	1.1788476	1.1788476	.983922	.36834049	0	0	0	0
60525.3	1	2008	14270		-.65089929	Yes	Central highlands	Yes	Yes	56	Yes	1	4	4	9.5659151		-.65089929					0	0	1	0	0	1	0	1	.3026506			.15900818	3	4						0	0	0	0
60525.3	2	2010	55150	8612.5	.015972603	Yes	Central highlands	Yes	Yes	58	Yes	1	4	4	10.917812	9.0609703	.015972603		1.3518972	.66687191		0	0	1	0	0	1	0	1	.3026506	-.65089929	.66687191	.15900818	3	4				1.856842		0	0	0	0
60525.3	3	2012	53916		1.0145886	Yes	Central highlands	Yes	Yes	60	Yes	2	4	4	10.895183		1.0145886		-.022629738	.99861598		0	0	1	0	0	1	0	1	.3026506	.015972603	.99861598	.15900818	3	4	-.32674691	.30411717	.30411717			0	0	0	0
60525.3	4	2014	121963		.62359911	Yes	Central highlands	Yes	Yes	62	Yes	2	4	4	11.711473		.62359911		.81629086	-.39098948		0	0	1	0	0	1	0	1	.3026506	1.0145886	-.39098948	.15900818	3	4	.3240577	.49223316	.49223316			0	0	0	0
60525.3	5	2016	52330	28262.25	.66850096	Yes	Central highlands	Yes	Yes	65	Yes	4	4	4	10.865325	10.249282	.66850096		-.84614849	.044901848		0	0	1	0	0	1	0	1	.3026506	.62359911	.044901848	.15900818	3	4	-.019209128	-.82693934	-.82693934	.61604309		0	0	0	0
60525.3	6	2018	132392	37232.5	.14414155	Yes	Central highlands	Yes	Yes	67	Yes	1	4	2	11.793523	10.524938	.14414155	.27565575	.92819786	-.52435941		0	0	1	0	0	1	0	1	.3026506	.66850096	-.52435941	.15900818	3	4	.3964335	.53176433	.53176433	1.2685852	.65254211	0	0	0	0
105531	1	2008	112030		1.2507595	Yes	Northern lowlands	Yes	Yes	70	Yes	6	6	2	11.626522		1.2507595					1	0	0	0	0	1	0	1	1.4777353			-.31570765	5	1						0	1	1	0	3
105531	2	2010	280082	21875.75	2.3627024	Yes	Northern lowlands	Yes	Yes	72	Yes	6	6	2	12.542838	9.9931335	2.3627024		.91631603	1.1119429		1	0	0	0	0	1	0	1	1.4777353	1.2507595	1.1119429	-.31570765	5	1				2.5497046		0	1	1	0	3
105531	3	2012	169640		1.9938428	Yes	Northern lowlands	Yes	Yes	74	Yes	6	6	1	12.041434		1.9938428		-.50140381	-.36885953		1	0	0	0	0	1	0	1	1.4777353	2.3627024	-.36885953	-.31570765	5	1	-.26096147	-.24044235	-.24044235			0	1	1	0	3
105531	4	2014	139696		.30363649	Yes	Northern lowlands	Yes	Yes	75	Yes	6	6	1	11.847224		.30363649		-.19421005	-1.6902063		1	0	0	0	0	1	0	1	1.4777353	1.9938428	-1.6902063	-.31570765	5	1	.41866413	-.61287421	-.61287421			0	1	1	0	3
105532	1	2008	122740	14045	1.010989	Yes	Northern lowlands	Yes	Yes	47	Yes	2	4	4	11.717824	9.5500221	1.010989					1	0	0	0	0	1	0	1	.64042175			-.27710545	4	1				2.1678019		0	0	1	0	3
105532	2	2010	163920	17543	.66524482	Yes	Northern lowlands	Yes	Yes	49	Yes	4	4	4	12.007133	9.7724104	.66524482	.22238827	.2893095	-.34574413		1	0	0	0	0	1	0	1	.64042175	1.010989	-.34574413	-.27710545	4	1				2.2347231	.066921234	0	0	1	0	3
105532	3	2012	125785	39617.5	.9734863	Yes	Northern lowlands	Yes	Yes	51	Yes	1	3	3	11.74233	10.587027	.9734863	.8146162	-.26480389	.30824149	.22238827	1	0	0	0	0	1	0	1	.64042175	.66524482	.30824149	-.27710545	4	1	.015587938	-.28039181	-.28039181	1.155303	-1.0794201	0	0	1	0	3
105532	4	2014	202338	23399.5	1.0368774	Yes	Northern lowlands	Yes	Yes	53	Yes	1	3	3	12.217695	10.06047	1.0368774	-.52655697	.47536564	.063391089	.8146162	1	0	0	0	0	1	0	1	.64042175	.9734863	.063391089	-.27710545	4	1	.2685459	.20681973	.20681973	2.1572256	1.0019226	0	0	1	0	3
105532	5	2016	256982	50747.5	.53047121	Yes	Northern lowlands	Yes	Yes	55	Yes	4	5	4	12.456761	10.834618	.53047121	.77414799	.23906612	-.50640619	-.52655697	1	0	0	0	0	1	0	1	.64042175	1.0368774	-.50640619	-.27710545	4	1	.30310282	-.06403669	-.06403669	1.6221437	-.53508186	0	0	1	0	3
105532	6	2018	214200	59307	-.37453827	Yes	Northern lowlands	No	Yes	56	No	1	5	3	12.274666	10.990482	-.37453827	.15586472	-.18209553	-.90500951	.77414799	1	0	0	0	1	0	0	1	.64042175	.53047121	-.90500951	-.27710545	4	1	.15704171	-.33913726	-.33913726	1.2841835	-.33796024	0	0	1	0	3
105533	1	2008	39330	9381	1.0518188	Yes	Northern lowlands	Yes	Yes	50	Yes	1	4	4	10.579742	9.1464415	1.0518188					1	0	0	0	0	1	0	1	1.4859138			.087276459	5	4				1.433301		0	1	0	0	2
105533	2	2010	89460	17119	.95496964	Yes	Northern lowlands	Yes	Yes	52	Yes	2	3	3	11.401546	9.7479439	.95496964	.60150242	.82180405	-.096849203		1	0	0	0	0	1	0	1	1.4859138	1.0518188	-.096849203	.087276459	5	4				1.6536026	.22030163	0	1	0	0	2
105533	3	2012	163864	21730	2.526974	Yes	Northern lowlands	Yes	Yes	54	Yes	1	5	5	12.006792	9.9864492	2.526974	.23850536	.60524559	1.5720043	.60150242	1	0	0	0	0	1	0	1	1.4859138	.95496964	1.5720043	.087276459	5	4	.1342127	.47103289	.47103289	2.0203428	.36674023	0	1	0	0	2
105533	4	2014	244691		1.5127608	Yes	Northern lowlands	Yes	Yes	56	Yes	1	6	5	12.407751		1.5127608		.40095901	-1.0142132	.23850536	1	0	0	0	0	1	0	1	1.4859138	2.526974	-1.0142132	.087276459	5	4	.30171147	.099247545	.099247545			0	1	0	0	2
105533	5	2016	86175	11925	1.3807583	Yes	Northern lowlands	Yes	Yes	58	Yes	1	2	2	11.364136	9.3863926	1.3807583		-1.0436153	-.13200247		1	0	0	0	0	1	0	1	1.4859138	1.5127608	-.13200247	.087276459	5	4	-.29391947	-.74969584	-.74969584	1.9777431		0	1	0	0	2
105533	6	2018	152502	21120.5	1.4882011	Yes	Northern lowlands	Yes	Yes	60	Yes	1	2	2	11.934933	9.9579992	1.4882011	.57160664	.57079697	.10744286		1	0	0	0	0	1	0	1	1.4859138	1.3807583	.10744286	.087276459	5	4	.39085349	.17994347	.17994347	1.9769335	-.00080966949	0	1	0	0	2
105791	1	2008	11553	6267.25	1.7349573	Yes	Northern lowlands	Yes	Yes	44	Yes	1	4	4	9.3547001	8.7430925	1.7349573					1	0	0	0	0	1	0	1	.84088749			-.38809201	5	1				.61160755		0	1	1	0	3
105791	2	2010	87640	11527.5	.9410156	Yes	Northern lowlands	Yes	Yes	46	Yes	1	5	5	11.380993	9.3524904	.9410156	.60939789	2.0262928	-.79394174		1	0	0	0	0	1	0	1	.84088749	1.7349573	-.79394174	-.38809201	5	1				2.0285025	1.4168949	0	1	1	0	3
105791	3	2012	69520	33363.5	1.2569658	Yes	Northern lowlands	Yes	Yes	48	Yes	2	6	4	11.14937	10.415217	1.2569658	1.062727	-.2316227	.31595016	.60939789	1	0	0	0	0	1	0	1	.84088749	.9410156	.31595016	-.38809201	5	1	-.40281546	.17119275	.17119275	.73415279	-1.2943497	0	1	1	0	3
105791	4	2014	155642		.62324017	Yes	Northern lowlands	Yes	Yes	29	Yes	4	4	2	11.955314		.62324017		.80594349	-.63372558	1.062727	1	0	0	0	0	1	0	1	.84088749	1.2569658	-.63372558	-.38809201	5	1	.52846044	.27748302	.27748302			0	1	1	0	3
105791	5	2016	96523	22405.75	.69464874	Yes	Northern lowlands	Yes	Yes	31	Yes	6	4	2	11.477536	10.017073	.69464874		-.47777748	.07140857		1	0	0	0	0	1	0	1	.84088749	.62324017	.07140857	-.38809201	5	1	.096738897	-.57451636	-.57451636	1.4604635		0	1	1	0	3
105791	6	2018	287152	57690.5	-.20550275	Yes	Northern lowlands	Yes	Yes	33	Yes	6	4	2	12.567767	10.962848	-.20550275	.94577503	1.0902309	-.90015149		1	0	0	0	0	1	0	1	.84088749	.69464874	-.90015149	-.38809201	5	1	.70350856	.38672239	.38672239	1.6049194	.14445591	0	1	1	0	3
105792	1	2008	25230	15767.5	.41245851	Yes	Northern lowlands	Yes	Yes	73	Yes	1	5	2	10.135789	9.6657057	.41245851					1	0	0	0	0	1	0	1	.5839228			.063120037	4	4				.47008324		0	0	0	0
105792	2	2010	40020		.89708585	Yes	Northern lowlands	No	Yes	74	No	1	4	3	10.597135		.89708585		.46134567	.48462734		1	0	0	0	1	0	0	1	.5839228	.41245851	.48462734	.063120037	4	4						0	0	0	0
105792	3	2012	136015	36172.5	.32647127	Yes	Northern lowlands	No	Yes	79	No	1	5	4	11.82052	10.496055	.32647127		1.2233858	-.57061458		1	0	0	0	1	0	0	1	.5839228	.89708585	-.57061458	.063120037	4	4	-.009875915	1.2332617	1.2332617	1.3244658		0	0	0	0
105792	4	2014	212050		.8033331	Yes	Northern lowlands	No	Yes	81	No	1	5	4	12.264577		.8033331		.44405651	.47686183		1	0	0	0	1	0	0	1	.5839228	.32647127	.47686183	.063120037	4	4	-.39516583	.83922237	.83922237			0	0	0	0
105792	5	2016	201526	51145	.33612937	Yes	Northern lowlands	No	Yes	83	No	1	5	4	12.213674	10.84242	.33612937		-.05090332	-.46720374		1	0	0	0	1	0	0	1	.5839228	.8033331	-.46720374	.063120037	4	4	-.032992966	-.017910354	-.017910354	1.371254		0	0	0	0
105792	6	2018	219984	69827.5	.7280587	Yes	Northern lowlands	No	Yes	85	No	1	5	4	12.301311	11.153783	.7280587	.31136322	.087636948	.39192933		1	0	0	0	1	0	0	1	.5839228	.33612937	.39192933	.063120037	4	4	.19127943	-.10364247	-.10364247	1.1475277	-.22372627	0	0	0	0
105793	1	2008	81090		.33955431	Yes	Northern lowlands	No	Yes	45	Yes	4	4	4	11.303315		.33955431					1	0	0	0	1	0	0	1	.43674314			-.040693555	4	3						0	0	0	0
105793	2	2010	78000		.3256869	Yes	Northern lowlands	No	Yes	47	Yes	4	4	4	11.264464		.3256869		-.038850784	-.013867408		1	0	0	0	1	0	0	1	.43674314	.33955431	-.013867408	-.040693555	4	3						0	0	0	0
105793	3	2012	147725	9275	.75254935	Yes	Northern lowlands	Yes	Yes	47	Yes	5	3	3	11.903108	9.1350775	.75254935		.63864326	.42686245		1	0	0	0	0	1	0	1	.43674314	.3256869	.42686245	-.040693555	4	3	.380586	.25805727	.25805727	2.7680302		0	0	0	0
105793	4	2014	115530	22657.5	.81258035	Yes	Northern lowlands	No	Yes	50	Yes	5	3	3	11.657286	10.028246	.81258035	.89316845	-.24582195	.060030997		1	0	0	0	1	0	0	1	.43674314	.75254935	.060030997	-.040693555	4	3	.028420063	-.27424201	-.27424201	1.6290398	-1.1389904	0	0	0	0
105793	5	2016	319500	55650	.25400132	Yes	Northern lowlands	No	Yes	52	Yes	5	3	3	12.674513	10.926837	.25400132	.89859104	1.0172272	-.55857903	.89316845	1	0	0	0	1	0	0	1	.43674314	.81258035	-.55857903	-.040693555	4	3	.44157696	.57565022	.57565022	1.7476759	.11863613	0	0	0	0
105793	6	2018	379000	61983.5	.13608654	Yes	Northern lowlands	No	Yes	54	Yes	5	3	3	12.845291	11.034623	.13608654	.10778618	.17077827	-.11791478	.89859104	1	0	0	0	1	0	0	1	.43674314	.25400132	-.11791478	-.040693555	4	3	-.18666939	.35744765	.35744765	1.810668	.062992096	0	0	0	0
105794	1	2008	74475		.86921173	Yes	Northern lowlands	No	Yes	52	Yes	1	6	4	11.218219		.86921173					1	0	0	0	1	0	0	1	.94751579			-.12447123	5	2						0	1	0	0	2
105794	2	2010	77100	14906.25	1.05505	Yes	Northern lowlands	No	Yes	54	Yes	4	6	4	11.252858	9.6095362	1.05505		.034639359	.18583828		1	0	0	0	1	0	0	1	.94751579	.86921173	.18583828	-.12447123	5	2				1.643322		0	1	0	0	2
105794	3	2012	141914	32926.25	1.7468942	Yes	Northern lowlands	No	Yes	56	Yes	1	6	4	11.862976	10.402025	1.7468942	.79248905	.61011791	.69184422		1	0	0	0	1	0	0	1	.94751579	1.05505	.69184422	-.12447123	5	2	.45641297	.15370493	.15370493	1.4609509	-.18237114	0	1	0	0	2
105794	4	2014	219488	26897.5	.95685881	Yes	Northern lowlands	No	Yes	57	Yes	1	7	3	12.299053	10.199789	.95685881	-.20223618	.43607712	-.79003543	.79248905	1	0	0	0	1	0	0	1	.94751579	1.7468942	-.79003543	-.12447123	5	2	.1256962	.31038091	.31038091	2.0992641	.63831329	0	1	0	0	2
105794	5	2016	230890	31005	.81022424	Yes	Northern lowlands	No	Yes	59	Yes	2	7	4	12.349697	10.341904	.81022424	.14211464	.050643921	-.14663458	-.20223618	1	0	0	0	1	0	0	1	.94751579	.95685881	-.14663458	-.12447123	5	2	.35993913	-.30929521	-.30929521	2.0077934	-.091470718	0	1	0	0	2
105794	6	2018	200250	63997.5	.24685557	Yes	Northern lowlands	No	Yes	61	Yes	2	7	4	12.207322	11.066599	.24685557	.72469521	-.14237499	-.56336868	.14211464	1	0	0	0	1	0	0	1	.94751579	.81022424	-.56336868	-.12447123	5	2	.53109831	-.6734733	-.6734733	1.1407232	-.8670702	0	1	0	0	2
105795	1	2008	35932	1060	1.324075	Yes	Northern lowlands	Yes	Yes	49	Yes	1	7	7	10.489384	6.9660244	1.324075					1	0	0	0	0	1	0	1	.23375438			-.33337137	3	1				3.5233593		0	0	1	0	3
105795	2	2010	62900	7817.5	.010293587	Yes	Northern lowlands	Yes	Yes	51	Yes	1	4	4	11.049301	8.9641199	.010293587	1.9980955	.55991745	-1.3137814		1	0	0	0	0	1	0	1	.23375438	1.324075	-1.3137814	-.33337137	3	1				2.0851812	-1.4381781	0	0	1	0	3
105795	3	2012	31725		.19291803	Yes	Northern lowlands	Yes	Yes	52	Yes	1	4	4	10.364861		.19291803		-.68444061	.18262444	1.9980955	1	0	0	0	0	1	0	1	.23375438	.010293587	.18262444	-.33337137	3	1	.076723322	-.76116395	-.76116395			0	0	1	0	3
105795	4	2014	134548	20405	.53401798	Yes	Northern lowlands	Yes	Yes	54	Yes	1	2	2	11.809676	9.9235353	.53401798		1.4448156	.34109995		1	0	0	0	0	1	0	1	.23375438	.19291803	.34109995	-.33337137	3	1	.2639291	1.1808865	1.1808865	1.8861408		0	0	1	0	3
105795	5	2016	65200	7645.25	-.31599641	Yes	Northern lowlands	Yes	Yes	56	Yes	2	2	2	11.085215	8.9418402	-.31599641	-.98169518	-.72446156	-.85001439		1	0	0	0	0	1	0	1	.23375438	.53401798	-.85001439	-.33337137	3	1	-.74078053	.016318977	.016318977	2.1433744	.25723362	0	0	1	0	3
105795	6	2018	18400	17026.25	-.3427819	Yes	Northern lowlands	Yes	Yes	58	Yes	1	3	3	9.8201056	9.7425117	-.3427819	.80067158	-1.2651091	-.026785493	-.98169518	1	0	0	0	0	1	0	1	.23375438	-.31599641	-.026785493	-.33337137	3	1	.45207319	-1.7171823	-1.7171823	.077593803	-2.0657806	0	0	1	0	3
105796	1	2008	32639		1.7061337	Yes	Northern lowlands	Yes	Yes	55	Yes	4	7	4	10.393263		1.7061337					1	0	0	0	0	1	0	1	1.6869266			-.14769027	5	2						0	1	0	0	2
105796	2	2010	55240	10865	1.1373993	Yes	Northern lowlands	Yes	Yes	57	Yes	1	7	4	10.919442	9.2933016	1.1373993		.52617931	-.56873441		1	0	0	0	0	1	0	1	1.6869266	1.7061337	-.56873441	-.14769027	5	2				1.6261406		0	1	0	0	2
105796	3	2012	71510	23664.5	2.1430738	Yes	Northern lowlands	Yes	Yes	59	Yes	1	7	5	11.177592	10.071732	2.1430738	.77842999	.2581501	1.0056745		1	0	0	0	0	1	0	1	1.6869266	1.1373993	1.0056745	-.14769027	5	2	.39466029	-.13651019	-.13651019	1.1058607	-.52027988	0	1	0	0	2
105796	4	2014	58560		2.105104	Yes	Northern lowlands	Yes	Yes	61	Yes	1	6	5	10.977807		2.105104		-.19978523	-.037969828	.77842999	1	0	0	0	0	1	0	1	1.6869266	2.1430738	-.037969828	-.14769027	5	2	.43065351	-.63043875	-.63043875			0	1	0	0	2
105796	5	2016	131902	31998.75	2.0621662	Yes	Northern lowlands	Yes	Yes	63	Yes	1	6	5	11.789815	10.373452	2.0621662		.8120079	-.042937756		1	0	0	0	0	1	0	1	1.6869266	2.105104	-.042937756	-.14769027	5	2	.63697147	.17503646	.17503646	1.4163628		0	1	0	0	2
105796	6	2018	48798	36888	.96768242	Yes	Northern lowlands	Yes	Yes	65	Yes	1	4	3	10.795444	10.515641	.96768242	.14218903	-.99437046	-1.0944839		1	0	0	0	0	1	0	1	1.6869266	2.0621662	-1.0944839	-.14769027	5	2	-.26990771	-.72446275	-.72446275	.27980328	-1.1365595	0	1	0	0	2
105798	1	2008	62725		-.22903493	Yes	Northern lowlands	Yes	Yes	51	Yes	1	4	4	11.046515		-.22903493					1	0	0	0	0	1	0	1	.31513995			.026308706	3	3						0	0	0	0
105798	2	2010	57610		-.014048676	Yes	Northern lowlands	Yes	Yes	53	Yes	1	5	5	10.961452		-.014048676		-.085063934	.21498625		1	0	0	0	0	1	0	1	.31513995	-.22903493	.21498625	.026308706	3	3						0	0	0	0
105798	3	2012	207600	76386.25	1.2903994	Yes	Northern lowlands	Yes	Yes	55	Yes	2	6	5	12.243368	11.243558	1.2903994		1.2819166	1.3044481		1	0	0	0	0	1	0	1	.31513995	-.014048676	1.3044481	.026308706	3	3	.68793166	.59398496	.59398496	.99981022		0	0	0	0
105798	4	2014	204090	38186.5	.82290596	Yes	Northern lowlands	Yes	Yes	57	Yes	2	7	5	12.226316	10.550238	.82290596	-.69332027	-.017051697	-.46749347		1	0	0	0	0	1	0	1	.31513995	1.2903994	-.46749347	.026308706	3	3	.08751817	-.10456987	-.10456987	1.6760788	.67626858	0	0	0	0
105798	5	2016	200500	21253	.11810924	Yes	Northern lowlands	Yes	Yes	58	Yes	1	4	4	12.20857	9.9642534	.11810924	-.58598423	-.017746925	-.70479673	-.69332027	1	0	0	0	0	1	0	1	.31513995	.82290596	-.70479673	.026308706	3	3	.30926368	-.3270106	-.3270106	2.2443161	.5682373	0	0	0	0
105798	6	2018	180600	81355	-.097491398	Yes	Northern lowlands	Yes	Yes	60	Yes	1	6	4	12.10404	11.306578	-.097491398	1.3423243	-.10452938	-.21560064	-.58598423	1	0	0	0	0	1	0	1	.31513995	.11810924	-.21560064	.026308706	3	3	.45031571	-.55484509	-.55484509	.79746246	-1.4468536	0	0	0	0
205511	1	2008	17239		-.48150456	Yes	Northern highlands	Yes	No	48	Yes	1	4	4	9.7549295		-.48150456					0	1	0	0	0	1	1	0	-.50307029			.019095391	1	3						1	0	0	0	1
205511	2	2010	83760		-.44851324	Yes	Northern highlands	Yes	No	50	Yes	1	6	6	11.335711		-.44851324		1.580781	.03299132		0	1	0	0	0	1	1	0	-.50307029	-.48150456	.03299132	.019095391	1	3						1	0	0	0	1
205511	3	2012	90885	19212.5	-.10547871	No	Northern highlands	Yes	No	52	Yes	1	7	6	11.41735	9.8633165	-.10547871		.08163929	.34303454		0	1	0	0	0	1	1	0	-.50307029	-.44851324	.34303454	.019095391	1	3	.060379855	.021259435	.021259435	1.5540333		1	0	0	0	1
205511	4	2014	47771	31270	-.92323577	No	Northern highlands	Yes	No	54	Yes	1	4	4	10.774174	10.350414	-.92323577	.48709774	-.64317608	-.81775707		0	1	0	0	0	1	1	0	-.50307029	-.10547871	-.81775707	.019095391	1	3	.29290619	-.93608224	-.93608224	.42375946	-1.1302738	1	0	0	0	1
205511	5	2016	66340	14310	-.67366171	Yes	Northern highlands	Yes	No	56	Yes	1	3	3	11.102549	9.5687141	-.67366171	-.78170013	.32837486	.24957407	.48709774	0	1	0	0	0	1	1	0	-.50307029	-.92323577	.24957407	.019095391	1	3	.42840567	-.10003081	-.10003081	1.5338345	1.110075	1	0	0	0	1
205511	6	2018	133699	11991.25	-.3860276	Yes	Northern highlands	Yes	No	58	Yes	1	6	4	11.803347	9.3919325	-.3860276	-.17678165	.70079803	.2876341	-.78170013	0	1	0	0	0	1	1	0	-.50307029	-.67366171	.2876341	.019095391	1	3	.29822001	.40257803	.40257803	2.4114141	.87757969	1	0	0	0	1
205512	1	2008	34513	18881.25	.26968986	Yes	Northern highlands	Yes	Yes	39	Yes	1	4	3	10.449091	9.8459244	.26968986					0	1	0	0	0	1	0	1	-.11039305			-.18611193	2	2				.60316658		0	0	0	0
205512	2	2010	105780	4505	.19981374	Yes	Northern highlands	Yes	No	41	Yes	1	4	4	11.569117	8.4129429	.19981374	-1.4329815	1.1200256	-.069876119		0	1	0	0	0	1	1	0	-.11039305	.26968986	-.069876119	-.18611193	2	2				3.1561737	2.5530071	0	0	0	0
205512	3	2012	60028		.65462035	No	Northern highlands	Yes	No	43	Yes	1	4	4	11.002566		.65462035		-.56655025	.45480663	-1.4329815	0	1	0	0	0	1	1	0	-.11039305	.19981374	.45480663	-.18611193	2	2	-.12401471	-.44253555	-.44253555			0	0	0	0
205512	4	2014	52670	23055	-.34001577	No	Northern highlands	Yes	No	45	Yes	1	3	3	10.871801	10.045638	-.34001577		-.13076496	-.99463612		0	1	0	0	0	1	1	0	-.11039305	.65462035	-.99463612	-.18611193	2	2	.47787535	-.60864031	-.60864031	.82616329		0	0	0	0
205512	5	2016	101980	15370	-.78559673	Yes	Northern highlands	Yes	No	47	Yes	1	3	3	11.532532	9.640173	-.78559673	-.40546513	.66073036	-.44558096		0	1	0	0	0	1	1	0	-.11039305	-.34001577	-.44558096	-.18611193	2	2	.25079757	.40993279	.40993279	1.8923588	1.0661955	0	0	0	0
205512	6	2018	101966	3312.5	-.66086978	Yes	Northern highlands	Yes	No	49	Yes	1	3	3	11.532394	8.1054583	-.66086978	-1.5347147	-.0001373291	.12472695	-.40546513	0	1	0	0	0	1	1	0	-.11039305	-.78559673	.12472695	-.18611193	2	2	-.14877617	.14863884	.14863884	3.4269361	1.5345774	0	0	0	0
205831	1	2008	8805		-.79148781	Yes	Northern highlands	Yes	No	42	Yes	1	6	4	9.0830746		-.79148781					0	1	0	0	0	1	1	0	.14915311			.37214968	3	5						0	0	0	1	4
205831	2	2010	47880		-.97647554	Yes	Northern highlands	Yes	No	44	Yes	1	6	4	10.776453		-.97647554		1.6933784	-.18498772		0	1	0	0	0	1	1	0	.14915311	-.79148781	-.18498772	.37214968	3	5						0	0	0	1	4
205831	3	2012	37032		-.25939247	Yes	Northern highlands	Yes	No	46	Yes	1	6	4	10.519538		-.25939247		-.25691509	.7170831		0	1	0	0	0	1	1	0	.14915311	-.97647554	.7170831	.37214968	3	5	-.2692135	.012298397	.012298397			0	0	0	1	4
205831	4	2014	21185		.1996249	Yes	Northern highlands	Yes	No	48	Yes	1	6	4	9.9610491		.1996249		-.55848885	.45901737		0	1	0	0	0	1	1	0	.14915311	-.25939247	.45901737	.37214968	3	5	.66080004	-1.2192888	-1.2192888			0	0	0	1	4
205831	5	2016	99025	3007.75	1.653389	Yes	Northern highlands	Yes	No	50	Yes	1	6	5	11.503128	8.0089474	1.653389		1.542079	1.4537641		0	1	0	0	0	1	1	0	.14915311	.1996249	1.4537641	.37214968	3	5	.91329789	.62878108	.62878108	3.4941807		0	0	0	1	4
205831	6	2018	58009	14310	1.0692606	Yes	Northern highlands	Yes	No	57	Yes	1	6	5	10.968353	9.5687141	1.0692606	1.5597668	-.53477478	-.58412838		0	1	0	0	0	1	1	0	.14915311	1.653389	-.58412838	.37214968	3	5	-.16046639	-.37430838	-.37430838	1.3996391	-2.0945415	0	0	0	1	4
205832	1	2008	6815		-.42371732	Yes	Northern highlands	Yes	No	66	No	1	4	2	8.8268814		-.42371732					0	1	0	0	0	1	1	0	-.19291569			.26913273	2	5						0	0	0	1	4
205832	2	2010	92602		-.70708066	Yes	Northern highlands	Yes	No	68	No	1	4	2	11.436066		-.70708066		2.6091843	-.28336334		0	1	0	0	0	1	1	0	-.19291569	-.42371732	-.28336334	.26913273	2	5						0	0	0	1	4
205832	3	2012	17730		-.54682702	Yes	Northern highlands	Yes	No	70	No	1	4	2	9.7830133		-.54682702		-1.6530523	.16025364		0	1	0	0	0	1	1	0	-.19291569	-.70708066	.16025364	.26913273	2	5	-1.3028015	-.35025084	-.35025084			0	0	0	1	4
205832	4	2014	37551		-.7545737	Yes	Northern highlands	Yes	No	72	No	1	4	2	10.533455		-.7545737		.75044155	-.20774668		0	1	0	0	0	1	1	0	-.19291569	-.54682702	-.20774668	.26913273	2	5	.74835235	.0020891882	.0020891882			0	0	0	1	4
205832	5	2016	39865	8639	.35275817	Yes	Northern highlands	Yes	No	43	Yes	1	3	2	10.593254	9.0640421	.35275817		.059799194	1.1073319		0	1	0	0	0	1	1	0	-.19291569	-.7545737	1.1073319	.26913273	2	5	-.26703346	.32683265	.32683265	1.529212		0	0	0	1	4
205832	6	2018	53436	8082.5	.92194635	Yes	Northern highlands	Yes	No	45	Yes	1	3	3	10.88624	8.9974566	.92194635	-.066585541	.29298592	.56918818		0	1	0	0	0	1	1	0	-.19291569	.35275817	.56918818	.26913273	2	5	.17413707	.11884884	.11884884	1.8887835	.35957146	0	0	0	1	4
205833	5	2016	40560	2212.75	.11010296	Yes	Northern highlands	Yes	No	59	Yes	1	2	2	10.610538	7.7019916	.11010296					0	1	0	0	0	1	1	0	.28789169			.35557744	3	5				2.908546		0	0	0	1	4
205833	6	2018	12644	4505	.46568039	Yes	Northern highlands	Yes	No	61	Yes	1	2	2	9.4449377	8.4129429	.46568039	.71095133	-1.1655998	.35557744		0	1	0	0	0	1	1	0	.28789169	.11010296	.35557744	.35557744	3	5				1.0319948	-1.8765512	0	0	0	1	4
217391	1	2008	15035		-.88335347	Yes	Northern lowlands	Yes	Yes	37	Yes	1	5	2	9.6181364		-.88335347					1	0	0	0	0	1	0	1	.058287803			.25708562	3	5						0	0	0	1	4
217391	2	2010	44390	9805	-.42807403	Yes	Northern lowlands	Yes	Yes	38	Yes	1	5	2	10.700769	9.1906481	-.42807403		1.082633	.45527944		1	0	0	0	0	1	0	1	.058287803	-.88335347	.45527944	.25708562	3	5				1.5101213		0	0	0	1	4
217391	3	2012	41719	26818	.2407553	Yes	Northern lowlands	Yes	Yes	40	Yes	1	5	3	10.638712	10.196829	.2407553	1.0061808	-.062057495	.66882932		1	0	0	0	0	1	0	1	.058287803	-.42807403	.66882932	.25708562	3	5	-.12602812	.063970625	.063970625	.44188309	-1.0682383	0	0	0	1	4
217391	4	2014	111645		.35807779	Yes	Northern lowlands	Yes	Yes	42	Yes	2	4	3	11.623079		.35807779		.98436737	.11732249	1.0061808	1	0	0	0	0	1	0	1	.058287803	.2407553	.11732249	.25708562	3	5	.37867835	.60568899	.60568899			0	0	0	1	4
217391	5	2016	82300	26102.5	.66024649	Yes	Northern lowlands	Yes	Yes	44	Yes	2	4	4	11.318127	10.169786	.66024649		-.30495262	.3021687		1	0	0	0	0	1	0	1	.058287803	.35807779	.3021687	.25708562	3	5	-.022514476	-.28243816	-.28243816	1.1483402		0	0	0	1	4
217391	6	2018	82750	46772.5	.40207472	Yes	Northern lowlands	Yes	Yes	46	Yes	2	5	5	11.323579	10.753051	.40207472	.58326435	.0054521561	-.25817177		1	0	0	0	0	1	0	1	.058287803	.66024649	-.25817177	.25708562	3	5	.78720808	-.78175592	-.78175592	.57052803	-.57781219	0	0	0	1	4
217393	1	2008	70290	20272.5	1.1967728	Yes	Northern lowlands	Yes	No	45	Yes	1	5	4	11.160385	9.9170208	1.1967728					1	0	0	0	0	1	1	0	1.1446456			-.27458435	5	1				1.2433643		0	1	1	0	3
217393	2	2010	152000	20378.5	1.3975049	Yes	Northern lowlands	Yes	Yes	47	Yes	1	4	3	11.931636	9.9222355	1.3975049	.0052146912	.77125072	.20073211		1	0	0	0	0	1	0	1	1.1446456	1.1967728	.20073211	-.27458435	5	1				2.0094004	.76603603	0	1	1	0	3
217393	3	2012	46384	13634.25	1.7398816	Yes	Northern lowlands	Yes	Yes	49	Yes	1	4	4	10.74471	9.52034	1.7398816	-.40189552	-1.1869259	.34237671	.0052146912	1	0	0	0	0	1	0	1	1.1446456	1.3975049	.34237671	-.27458435	5	1	-.0021335494	-1.1847923	-1.1847923	1.22437	-.78503036	0	1	1	0	3
217393	4	2014	149505		1.4957166	Yes	Northern lowlands	Yes	Yes	51	Yes	1	4	4	11.915085		1.4957166		1.1703749	-.24416506	-.40189552	1	0	0	0	0	1	0	1	1.1446456	1.7398816	-.24416506	-.27458435	5	1	.93170273	.23867212	.23867212			0	1	1	0	3
217393	5	2016	148910	73140	1.2141467	Yes	Northern lowlands	Yes	Yes	54	Yes	1	3	3	11.911098	11.20013	1.2141467		-.0039873123	-.28156984		1	0	0	0	0	1	0	1	1.1446456	1.4957166	-.28156984	-.27458435	5	1	-.43529668	.43130937	.43130937	.71096706		0	1	1	0	3
217393	6	2018	165930	63865	-.17614904	Yes	Northern lowlands	Yes	Yes	55	Yes	1	4	4	12.019321	11.064527	-.17614904	-.1356039	.10822392	-1.3902957		1	0	0	0	0	1	0	1	1.1446456	1.2141467	-1.3902957	-.27458435	5	1	.32655418	-.21833026	-.21833026	.95479488	.24382782	0	1	1	0	3
217394	1	2008	5655	2318.75	-1.3970335	Yes	Northern lowlands	No	Yes	54	No	1	1	1	8.640295	7.7487836	-1.3970335					1	0	0	0	1	0	0	1	-1.1789308			.039675068	1	4				.89151144		1	0	0	0	1
217394	2	2010	22140		-.64481282	Yes	Northern lowlands	No	Yes	56	No	1	1	1	10.005141		-.64481282		1.3648462	.75222063		1	0	0	0	1	0	0	1	-1.1789308	-1.3970335	.75222063	.039675068	1	4						1	0	0	0	1
217394	3	2012	18580	7817.5	-1.3506644	Yes	Northern lowlands	No	Yes	58	No	1	1	1	9.8298407	8.9641199	-1.3506644		-.1753006	-.70585155		1	0	0	0	1	0	0	1	-1.1789308	-.64481282	-.70585155	.039675068	1	4	-.96157914	.78627855	.78627855	.86572075		1	0	0	0	1
217394	4	2014	6070		-.99197227	Yes	Northern lowlands	No	Yes	60	No	1	1	1	8.7111139		-.99197227		-1.1187267	.35869211		1	0	0	0	1	0	0	1	-1.1789308	-1.3506644	.35869211	.039675068	1	4	-.23045978	-.88826692	-.88826692			1	0	0	0	1
217394	5	2016	26800	6625	-1.4904432	Yes	Northern lowlands	No	Yes	62	No	1	3	1	10.196157	8.7986059	-1.4904432		1.4850435	-.49847096		1	0	0	0	1	0	0	1	-1.1789308	-.99197227	-.49847096	.039675068	1	4	.36775476	1.1172888	1.1172888	1.3975515		1	0	0	0	1
217394	6	2018	45315	10136.25	-1.1986581	Yes	Northern lowlands	No	Yes	64	No	1	3	1	10.721394	9.2238731	-1.1986581	.42526722	.52523613	.29178512		1	0	0	0	1	0	0	1	-1.1789308	-1.4904432	.29178512	.039675068	1	4	-.91065317	1.4358892	1.4358892	1.4975204	.09996891	1	0	0	0	1
217395	1	2008	20560		.89912271	Yes	Northern lowlands	Yes	Yes	54	Yes	1	3	3	9.9311028		.89912271					1	0	0	0	0	1	0	1	-.13689685			-.33637959	2	1						0	0	1	0	3
217395	2	2010	82100	5194	.27017465	Yes	Northern lowlands	Yes	Yes	56	Yes	1	2	2	11.315693	8.5552597	.27017465		1.3845901	-.62894809		1	0	0	0	0	1	0	1	-.13689685	.89912271	-.62894809	-.33637959	2	1				2.7604332		0	0	1	0	3
217395	3	2012	18779		-.15257467	Yes	Northern lowlands	Yes	Yes	58	Yes	2	2	2	9.8404942		-.15257467		-1.4751987	-.42274934		1	0	0	0	0	1	0	1	-.13689685	.27017465	-.42274934	-.33637959	2	1	-.72732574	-.74787301	-.74787301			0	0	1	0	3
217395	4	2014	11670		-.16588283	Yes	Northern lowlands	Yes	Yes	60	Yes	2	2	2	9.3647766		-.16588283		-.47571754	-.013308153		1	0	0	0	0	1	0	1	-.13689685	-.15257467	-.013308153	-.33637959	2	1	.64373326	-1.1194508	-1.1194508			0	0	1	0	3
217395	5	2016	19658	12455	-.88944572	Yes	Northern lowlands	Yes	Yes	62	Yes	2	2	2	9.88624	9.4298773	-.88944572		.52146339	-.7235629		1	0	0	0	0	1	0	1	-.13689685	-.16588283	-.7235629	-.33637959	2	1	.14330001	.3781634	.3781634	.45636272		0	0	1	0	3
217395	6	2018	49962	16695	-.78277522	Yes	Northern lowlands	Yes	Yes	64	Yes	2	2	2	10.819018	9.7228642	-.78277522	.29298687	.93277836	.1066705		1	0	0	0	0	1	0	1	-.13689685	-.88944572	.1066705	-.33637959	2	1	-.35601774	1.2887961	1.2887961	1.0961542	.63979149	0	0	1	0	3
217396	2	2010	16228		-.92434841	Yes	Northern lowlands	Yes	Yes	71	Yes	1	3	1	9.6944933		-.92434841					1	0	0	0	0	1	0	1	-.64595282			.55679119	1	5						1	0	0	1	4
217396	3	2012	28950		-.3675572	Yes	Northern lowlands	Yes	Yes	73	Yes	1	3	1	10.273326		-.3675572		.57883263	.55679119		1	0	0	0	0	1	0	1	-.64595282	-.92434841	.55679119	.55679119	1	5						1	0	0	1	4
217397	1	2008	29975	6214.25	.19893011	Yes	Northern lowlands	Yes	Yes	42	Yes	2	5	3	10.308119	8.7346001	.19893011					1	0	0	0	0	1	0	1	1.1395162			-.028300315	5	3				1.5735188		0	1	0	0	2
217397	2	2010	151440	10732.5	.98150134	Yes	Northern lowlands	Yes	Yes	44	Yes	2	5	3	11.927945	9.2810316	.98150134	.54643154	1.6198263	.7825712		1	0	0	0	0	1	0	1	1.1395162	.19893011	.7825712	-.028300315	5	3				2.6469135	1.0733948	0	1	0	0	2
217397	3	2012	31690	22286.5	2.1327646	Yes	Northern lowlands	Yes	Yes	46	Yes	4	5	4	10.363756	10.011736	2.1327646	.73070431	-1.564189	1.1512632	.54643154	1	0	0	0	0	1	0	1	1.1395162	.98150134	1.1512632	-.028300315	5	3	-.18100774	-1.3831812	-1.3831812	.35202026	-2.2948933	0	1	0	0	2
217397	4	2014	132170	35708.75	2.298656	Yes	Northern lowlands	Yes	Yes	48	Yes	4	5	4	11.791844	10.483151	2.298656	.47141552	1.4280882	.16589141	.73070431	1	0	0	0	0	1	0	1	1.1395162	2.1327646	.16589141	-.028300315	5	3	1.3472797	.080808505	.080808505	1.3086929	.95667267	0	1	0	0	2
217397	6	2018	293281	65985	.085728914	Yes	Northern lowlands	Yes	Yes	52	Yes	1	5	4	12.588886	11.097182	.085728914	.61403084	.79704189	-2.2129271	.47141552	1	0	0	0	0	1	0	1	1.1395162	2.298656	-2.2129271	-.028300315	5	3				1.491704		0	1	0	0	2
217398	1	2008	18623	11501	-.32986486	Yes	Northern lowlands	Yes	Yes	46	Yes	1	4	3	9.8321524	9.3501892	-.32986486					1	0	0	0	0	1	0	1	-.13915224			-.061978675	2	3				.48196316		0	0	0	0
217398	2	2010	102204		-.55843812	Yes	Northern lowlands	Yes	Yes	48	Yes	1	5	4	11.534726		-.55843812		1.7025738	-.22857326		1	0	0	0	0	1	0	1	-.13915224	-.32986486	-.22857326	-.061978675	2	3						0	0	0	0
217398	3	2012	87674		.93049312	Yes	Northern lowlands	Yes	Yes	50	Yes	1	6	5	11.381381		.93049312		-.15334511	1.4889312		1	0	0	0	0	1	0	1	-.13915224	-.55843812	1.4889312	-.061978675	2	3	-.18316878	.029823683	.029823683			0	0	0	0
217398	4	2014	47535		.65266937	Yes	Northern lowlands	Yes	Yes	51	Yes	1	4	3	10.769221		.65266937		-.61215973	-.27782375		1	0	0	0	0	1	0	1	-.13915224	.93049312	-.27782375	-.061978675	2	3	.30847904	-.9206388	-.9206388			0	0	0	0
217398	5	2016	28106	22392.5	-.89001489	Yes	Northern lowlands	Yes	Yes	53	Yes	1	3	2	10.243738	10.016481	-.89001489		-.52548313	-1.5426843		1	0	0	0	0	1	0	1	-.13915224	.65266937	-1.5426843	-.061978675	2	3	.31498566	-.84046876	-.84046876	.22725677		0	0	0	0
217398	6	2018	27230	12932	-.63975811	Yes	Northern lowlands	Yes	Yes	55	Yes	1	3	3	10.212074	9.4674597	-.63975811	-.54902172	-.031663895	.25025678		1	0	0	0	0	1	0	1	-.13915224	-.89001489	.25025678	-.061978675	2	3	.37920761	-.41087151	-.41087151	.7446146	.51735783	0	0	0	0
217399	1	2008	4226		-1.1209061	Yes	Northern lowlands	Yes	Yes	71	No	1	2	1	8.3490114		-1.1209061					1	0	0	0	0	1	0	1	-1.1681926			-.14357118	1	2						1	0	0	0	1
217399	2	2010	11680		-1.0278363	Yes	Northern lowlands	Yes	Yes	73	No	1	2	1	9.365633		-1.0278363		1.0166216	.093069792		1	0	0	0	0	1	0	1	-1.1681926	-1.1209061	.093069792	-.14357118	1	2						1	0	0	0	1
217399	3	2012	18980		-.43592876	Yes	Northern lowlands	Yes	Yes	75	No	1	2	1	9.851141		-.43592876		.48550797	.59190756		1	0	0	0	0	1	0	1	-1.1681926	-1.0278363	.59190756	-.14357118	1	2	-.84836024	1.3338683	1.3338683			1	0	0	0	1
217399	4	2014	21170		-1.3206319	Yes	Northern lowlands	Yes	Yes	77	No	1	2	1	9.9603405		-1.3206319		.10919952	-.8847031		1	0	0	0	0	1	0	1	-1.1681926	-.43592876	-.8847031	-.14357118	1	2	-.60655564	.71575516	.71575516			1	0	0	0	1
217399	5	2016	35222	12057.5	-1.2650906	Yes	Northern lowlands	Yes	Yes	80	No	1	2	1	10.469426	9.3974419	-1.2650906		.50908566	.055541277		1	0	0	0	0	1	0	1	-1.1681926	-1.3206319	.055541277	-.14357118	1	2	-.44769669	.95678234	.95678234	1.0719843		1	0	0	0	1
217399	6	2018	44673	39485	-1.838762	Yes	Northern lowlands	Yes	Yes	82	No	1	2	1	10.707125	10.583676	-1.838762	1.1862345	.23769855	-.57367146		1	0	0	0	0	1	0	1	-1.1681926	-1.2650906	-.57367146	-.14357118	1	2	-.65736574	.89506429	.89506429	.12344837	-.94853592	1	0	0	0	1
217571	1	2008	31360		1.4527702	Yes	Northern lowlands	No	Yes	48	Yes	1	5	5	10.353289		1.4527702					1	0	0	0	1	0	0	1	1.2488182			-.07871668	5	2						0	1	0	0	2
217571	2	2010	92080	23253.75	1.3369271	Yes	Northern lowlands	No	Yes	50	Yes	6	3	3	11.430413	10.054222	1.3369271		1.0771246	-.11584318		1	0	0	0	1	0	0	1	1.2488182	1.4527702	-.11584318	-.07871668	5	2				1.3761911		0	1	0	0	2
217571	3	2012	92680	25241.25	.96136731	Yes	Northern lowlands	No	Yes	52	Yes	5	3	3	11.436908	10.136235	.96136731	.08201313	.0064945221	-.37555975		1	0	0	0	1	0	0	1	1.2488182	1.3369271	-.37555975	-.07871668	5	2	-.19996512	.20645964	.20645964	1.3006725	-.075518608	0	1	0	0	2
217571	4	2014	102828		1.2328255	Yes	Northern lowlands	No	Yes	54	Yes	5	5	5	11.540812		1.2328255		.10390472	.27145821	.08201313	1	0	0	0	1	0	0	1	1.2488182	.96136731	.27145821	-.07871668	5	2	.70394492	-.6000402	-.6000402			0	1	0	0	2
217571	5	2016	241044	38822.5	1.4498322	Yes	Northern lowlands	No	Yes	56	Yes	5	6	5	12.392735	10.566755	1.4498322		.85192204	.21700668		1	0	0	0	1	0	0	1	1.2488182	1.2328255	.21700668	-.07871668	5	2	.71918952	.13273248	.13273248	1.8259792		0	1	0	0	2
217571	6	2018	307706	21862.5	1.0591868	Yes	Northern lowlands	No	Yes	58	Yes	4	6	5	12.6369	9.992528	1.0591868	-.57422733	.24416542	-.39064538		1	0	0	0	1	0	0	1	1.2488182	1.4498322	-.39064538	-.07871668	5	2	.2971096	-.052944172	-.052944172	2.644372	.81839275	0	1	0	0	2
217572	1	2008	11698		.16022983	Yes	Northern lowlands	Yes	Yes	42	Yes	1	5	3	9.3671732		.16022983					1	0	0	0	0	1	0	1	.44221896			.10515065	4	4						0	0	0	0
217572	2	2010	37780		-.28455102	Yes	Northern lowlands	Yes	Yes	44	Yes	1	5	4	10.539536		-.28455102		1.1723623	-.44478086		1	0	0	0	0	1	0	1	.44221896	.16022983	-.44478086	.10515065	4	4						0	0	0	0
217572	3	2012	144992		1.1329031	Yes	Northern lowlands	Yes	Yes	46	Yes	1	5	5	11.884434		1.1329031		1.3448982	1.4174541		1	0	0	0	0	1	0	1	.44221896	-.28455102	1.4174541	.10515065	4	4	.027217302	1.317681	1.317681			0	0	0	0
217572	4	2014	40282	12190	.36432627	Yes	Northern lowlands	Yes	Yes	48	Yes	1	4	4	10.60366	9.408371	.36432627		-1.2807741	-.76857686		1	0	0	0	0	1	0	1	.44221896	1.1329031	-.76857686	.10515065	4	4	-.27243957	-1.0083345	-1.0083345	1.1952887		0	0	0	0
217572	5	2016	343010	26765	.5944224	Yes	Northern lowlands	Yes	Yes	50	Yes	1	5	5	12.745515	10.19485	.5944224	.786479	2.1418552	.23009613		1	0	0	0	0	1	0	1	.44221896	.36432627	.23009613	.10515065	4	4	1.185326	.95652926	.95652926	2.5506649	1.3553762	0	0	0	0
217572	6	2018	171637	47567.5	.68598312	Yes	Northern lowlands	Yes	Yes	52	Yes	1	6	6	12.053137	10.769905	.68598312	.57505512	-.69237804	.091560721	.786479	1	0	0	0	0	1	0	1	.44221896	.5944224	.091560721	.10515065	4	4	-.28993699	-.40244105	-.40244105	1.2832317	-1.2674332	0	0	0	0
217573	1	2008	12630	21862.5	1.3930873	Yes	Northern lowlands	Yes	Yes	35	Yes	1	5	3	9.4438305	9.992528	1.3930873					1	0	0	0	0	1	0	1	1.1524924			.025126124	5	3				-.54869747		0	1	0	0	2
217573	2	2010	47060	17874.25	.71525651	Yes	Northern lowlands	Yes	Yes	37	Yes	1	4	2	10.759179	9.7911167	.71525651	-.20141125	1.3153486	-.67783076		1	0	0	0	0	1	0	1	1.1524924	1.3930873	-.67783076	.025126124	5	3				.9680624	1.5167599	0	1	0	0	2
217573	3	2012	66834		1.2642777	Yes	Northern lowlands	Yes	Yes	39	Yes	1	5	4	11.109967		1.2642777		.35078812	.54902118	-.20141125	1	0	0	0	0	1	0	1	1.1524924	.71525651	.54902118	.025126124	5	3	-.10899961	.45978773	.45978773			0	1	0	0	2
217573	4	2014	33665	23386.25	.69764709	Yes	Northern lowlands	Yes	Yes	41	Yes	1	5	4	10.424214	10.059903	.69764709		-.68575287	-.5666306		1	0	0	0	0	1	0	1	1.1524924	1.2642777	-.5666306	.025126124	5	3	.34299821	-1.0287511	-1.0287511	.36431122		0	1	0	0	2
217573	5	2016	288078	24777.5	1.3259678	Yes	Northern lowlands	Yes	Yes	43	Yes	1	5	4	12.570987	10.117691	1.3259678	.057787895	2.1467724	.62832069		1	0	0	0	0	1	0	1	1.1524924	.69764709	.62832069	.025126124	5	3	.82990187	1.3168706	1.3168706	2.4532957	2.0889845	0	1	0	0	2
217573	6	2018	158180	18550	1.5187179	Yes	Northern lowlands	Yes	Yes	45	Yes	1	6	4	11.971489	9.8282251	1.5187179	-.2894659	-.5994978	.1927501	.057787895	1	0	0	0	0	1	0	1	1.1524924	1.3259678	.1927501	.025126124	5	3	-.48120445	-.11829335	-.11829335	2.1432638	-.31003189	0	1	0	0	2
217791	1	2008	14217		-.14823982	Yes	Northern lowlands	Yes	Yes	62	Yes	1	2	2	9.5621939		-.14823982					1	0	0	0	0	1	0	1	-.051261537			-.14068571	2	2						0	0	0	0
217791	2	2010	24060		.34947172	Yes	Northern lowlands	Yes	Yes	64	Yes	1	2	2	10.088306		.34947172		.52611256	.49771154		1	0	0	0	0	1	0	1	-.051261537	-.14823982	.49771154	-.14068571	2	2						0	0	0	0
217791	3	2012	33503	16112	.3358379	Yes	Northern lowlands	Yes	Yes	66	Yes	1	2	1	10.419391	9.6873198	.3358379		.33108425	-.013633817		1	0	0	0	0	1	0	1	-.051261537	.34947172	-.013633817	-.14068571	2	2	-.53961802	.87070227	.87070227	.73207092		0	0	0	0
217791	4	2014	40960		-.082394861	Yes	Northern lowlands	Yes	Yes	68	Yes	1	2	1	10.620351		-.082394861		.20096016	-.41823277		1	0	0	0	0	1	0	1	-.051261537	.3358379	-.41823277	-.14068571	2	2	-.46079269	.66175288	.66175288			0	0	0	0
217791	5	2016	48765	1855	-.71098262	Yes	Northern lowlands	Yes	Yes	70	Yes	1	2	1	10.794768	7.52564	-.71098262		.1744175	-.62858778		1	0	0	0	0	1	0	1	-.051261537	-.082394861	-.62858778	-.14068571	2	2	-.41344166	.58785915	.58785915	3.2691283		0	0	0	0
217792	1	2008	48460		1.3626888	Yes	Northern lowlands	Yes	Yes	85	Yes	1	8	5	10.788494		1.3626888					1	0	0	0	0	1	0	1	1.2042243			-.21082488	5	1						0	1	1	0	3
217792	2	2010	146840	18364.5	2.151453	Yes	Northern lowlands	Yes	Yes	87	Yes	1	8	5	11.897099	9.8181744	2.151453		1.1086044	.78876424		1	0	0	0	0	1	0	1	1.2042243	1.3626888	.78876424	-.21082488	5	1				2.0789242		0	1	1	0	3
217792	3	2012	143054	33774.25	1.5091339	Yes	Northern lowlands	No	Yes	89	No	1	6	3	11.870977	10.427454	1.5091339	.60927963	-.02612114	-.64231908		1	0	0	0	1	0	0	1	1.2042243	2.151453	-.64231908	-.21082488	5	1	-.44627899	.42015785	.42015785	1.4435234	-.63540077	0	1	1	0	3
217792	4	2014	155973	36437.5	1.4404392	Yes	Northern lowlands	No	Yes	91	No	1	7	3	11.957438	10.503354	1.4404392	.075900078	.086461067	-.068694711	.60927963	1	0	0	0	1	0	0	1	1.2042243	1.5091339	-.068694711	-.21082488	5	1	.16647047	-.080009393	-.080009393	1.4540844	.010560989	0	1	1	0	3
217792	5	2016	142780	26500	.45306671	Yes	Northern lowlands	No	Yes	93	No	1	7	3	11.869061	10.1849	.45306671	-.31845379	-.088377953	-.98737252	.075900078	1	0	0	0	1	0	0	1	1.2042243	1.4404392	-.98737252	-.21082488	5	1	.096124917	-.18450287	-.18450287	1.6841602	.23007584	0	1	1	0	3
217792	6	2018	289460	24380	.30856439	Yes	Northern lowlands	Yes	Yes	73	Yes	1	6	2	12.575772	10.101519	.30856439	-.083381653	.70671177	-.14450231	-.31845379	1	0	0	0	0	1	0	1	1.2042243	.45306671	-.14450231	-.21082488	5	1	.13817839	.56853336	.56853336	2.4742537	.79009342	0	1	1	0	3
217793	1	2008	36510		.3958964	Yes	Northern lowlands	Yes	Yes	73	Yes	1	5	2	10.505342		.3958964					1	0	0	0	0	1	0	1	1.4487025			.090188242	5	4						0	1	0	0	2
217793	2	2010	63740		1.7282892	Yes	Northern lowlands	Yes	Yes	75	Yes	1	5	2	11.062568		1.7282892		.55722618	1.3323928		1	0	0	0	0	1	0	1	1.4487025	.3958964	1.3323928	.090188242	5	4						0	1	0	0	2
217793	3	2012	43846	25572.5	2.0802963	Yes	Northern lowlands	Yes	Yes	77	Yes	1	6	2	10.688438	10.149273	2.0802963		-.3741293	.35200703		1	0	0	0	0	1	0	1	1.4487025	1.7282892	.35200703	.090188242	5	4	-.20639831	-.16773099	-.16773099	.5391655		0	1	0	0	2
217793	4	2014	59547	13581.25	1.8206555	Yes	Northern lowlands	Yes	Yes	79	Yes	1	6	2	10.994521	9.5164452	1.8206555	-.63282776	.30608273	-.25964081		1	0	0	0	0	1	0	1	1.4487025	2.0802963	-.25964081	.090188242	5	4	.22949727	.076585457	.076585457	1.478076	.93891048	0	1	0	0	2
217793	5	2016	69500	29415	1.8202395	Yes	Northern lowlands	Yes	Yes	81	Yes	1	6	2	11.149082	10.28926	1.8202395	.77281475	.15456104	-.00041592121	-.63282776	1	0	0	0	0	1	0	1	1.4487025	1.8206555	-.00041592121	.090188242	5	4	-.1161114	.27067244	.27067244	.85982227	-.61825371	0	1	0	0	2
217793	6	2018	108570	39180.25	.84683764	Yes	Northern lowlands	Yes	Yes	83	Yes	1	6	2	11.59515	10.575928	.84683764	.28666782	.44606781	-.9734019	.77281475	1	0	0	0	0	1	0	1	1.4487025	1.8202395	-.9734019	.090188242	5	4	-.05838393	.50445175	.50445175	1.0192223	.15939999	0	1	0	0	2
301731	5	2016	50830	3710	-.93068427	Yes	Northern highlands	Yes	No	59	Yes	1	2	2	10.836242	8.2187872	-.93068427					0	1	0	0	0	1	1	0	-.72957861			.40221131	1	5				2.6174545		1	0	0	1	4
301731	6	2018	40240	14840	-.52847296	Yes	Northern highlands	Yes	No	61	Yes	1	2	2	10.602617	9.6050816	-.52847296	1.3862944	-.23362446	.40221131		0	1	0	0	0	1	1	0	-.72957861	-.93068427	.40221131	.40221131	1	5				.99753571	-1.6199188	1	0	0	1	4
301732	5	2016	53690	4770	.07570219	Yes	Northern highlands	Yes	No	50	Yes	1	5	4	10.890982	8.4701014	.07570219					0	1	0	0	0	1	1	0	.076614946			.0018255189	3	3				2.4208803		0	0	0	0
301732	6	2018	48660	23055	.077527709	Yes	Northern highlands	Yes	No	52	Yes	1	4	4	10.792613	10.045638	.077527709	1.5755367	-.098368645	.0018255189		0	1	0	0	0	1	1	0	.076614946	.07570219	.0018255189	.0018255189	3	3				.74697495	-1.6739054	0	0	0	0
301733	5	2016	49150	3975	1.0488714	Yes	Northern highlands	Yes	No	57	Yes	1	5	4	10.802632	8.2877798	1.0488714					0	1	0	0	0	1	1	0	1.1648314			.23192012	5	5				2.5148525		0	1	0	1	4
301733	6	2018	74300	18086.25	1.2807915	Yes	Northern highlands	Yes	No	59	Yes	1	5	5	11.215866	9.802907	1.2807915	1.5151272	.41323376	.23192012		0	1	0	0	0	1	1	0	1.1648314	1.0488714	.23192012	.23192012	5	5				1.4129591	-1.1018934	0	1	0	1	4
301852	1	2008	6510		-.82209331	Yes	Northern highlands	Yes	Yes	58	Yes	2	3	3	8.7810946		-.82209331					0	1	0	0	0	1	0	1	-.26426458			.19125517	2	5						0	0	0	1	4
301852	2	2010	30750		.0085568558	Yes	Northern highlands	Yes	Yes	60	Yes	1	3	3	10.333645		.0085568558		1.5525503	.83065015		0	1	0	0	0	1	0	1	-.26426458	-.82209331	.83065015	.19125517	2	5						0	0	0	1	4
301852	3	2012	41420		-.40767062	Yes	Northern highlands	Yes	Yes	62	Yes	1	3	3	10.631519		-.40767062		.29787445	-.41622746		0	1	0	0	0	1	0	1	-.26426458	.0085568558	-.41622746	.19125517	2	5	-.68362898	.98150343	.98150343			0	0	0	1	4
301852	4	2014	32029	19901.5	-.043043245	Yes	Northern highlands	Yes	Yes	64	Yes	1	5	4	10.374397	9.89855	-.043043245		-.25712204	.36462736		0	1	0	0	0	1	0	1	-.26426458	-.40767062	.36462736	.19125517	2	5	.18752621	-.44464827	-.44464827	.47584724		0	0	0	1	4
301852	5	2016	38170	4505	-.057072639	Yes	Northern highlands	Yes	Yes	66	Yes	1	5	3	10.549805	8.4129429	-.057072639	-1.4856071	.17540741	-.014029395		0	1	0	0	0	1	0	1	-.26426458	-.043043245	-.014029395	.19125517	2	5	.31890744	-.14350004	-.14350004	2.1368618	1.6610146	0	0	0	1	4
301891	1	2008	10400	2305.5	-.34577295	Yes	Northern highlands	Yes	No	37	Yes	1	6	3	9.2495613	7.743053	-.34577295					0	1	0	0	0	1	1	0	-.25958642			.092799567	2	4				1.5065084		0	0	0	0
301891	2	2010	25760		-.44230598	Yes	Northern highlands	Yes	No	39	Yes	1	4	3	10.156578		-.44230598		.90701675	-.09653303		0	1	0	0	0	1	1	0	-.25958642	-.34577295	-.09653303	.092799567	2	4						0	0	0	0
301891	3	2012	43800	11527.5	-.72859085	Yes	Northern highlands	Yes	No	41	Yes	1	4	4	10.687389	9.3524904	-.72859085		.53081131	-.28628486		0	1	0	0	0	1	1	0	-.25958642	-.44230598	-.28628486	.092799567	2	4	-.0049688299	.53578013	.53578013	1.3348989		0	0	0	0
301891	4	2014	37780	12190	-.39489934	Yes	Northern highlands	Yes	No	40	Yes	1	4	4	10.539536	9.408371	-.39489934	.055880547	-.14785385	.33369151		0	1	0	0	0	1	1	0	-.25958642	-.72859085	.33369151	.092799567	2	4	.18534136	-.33319521	-.33319521	1.1311646	-.2037344	0	0	0	0
301891	5	2016	38850	4770	.23582563	Yes	Northern highlands	Yes	No	42	Yes	1	4	4	10.567463	8.4701014	.23582563	-.93826962	.027927399	.63072497	.055880547	0	1	0	0	0	1	1	0	-.25958642	-.39489934	.63072497	.092799567	2	4	.49869874	-.47077134	-.47077134	2.0973616	.96619701	0	0	0	0
301891	6	2018	35300	22260	.11822487	Yes	Northern highlands	Yes	No	44	Yes	1	4	3	10.471639	10.010547	.11822487	1.5404453	-.095824242	-.11760076	-.93826962	0	1	0	0	0	1	1	0	-.25958642	.23582563	-.11760076	.092799567	2	4	.27570084	-.37152508	-.37152508	.461092	-1.6362696	0	0	0	0
301892	1	2008	14980		-1.663849	Yes	Northern highlands	Yes	No	53	Yes	1	4	2	9.6144714		-1.663849					0	1	0	0	0	1	1	0	-.50694466			.40794933	1	5						1	0	0	1	4
301892	2	2010	29900	1404.5	-.85666621	Yes	Northern highlands	Yes	No	55	Yes	1	3	2	10.305614	7.2474365	-.85666621		.69114208	.80718279		0	1	0	0	0	1	1	0	-.50694466	-1.663849	.80718279	.40794933	1	5				3.058177		1	0	0	1	4
301892	3	2012	116230		-.430246	Yes	Northern highlands	Yes	No	57	Yes	2	3	3	11.663326		-.430246		1.3577127	.42642021		0	1	0	0	0	1	1	0	-.50694466	-.85666621	.42642021	.40794933	1	5	-.18293598	1.5406487	1.5406487			1	0	0	1	4
301892	4	2014	107550	5167.5	-.10877531	Yes	Northern highlands	Yes	No	61	Yes	1	4	4	11.585711	8.5501442	-.10877531		-.077614784	.32147068		0	1	0	0	0	1	1	0	-.50694466	-.430246	.32147068	.40794933	1	5	-.38103253	.30341774	.30341774	3.0355673		1	0	0	1	4
301892	5	2016	75210	4505	-.35802913	Yes	Northern highlands	Yes	No	63	Yes	1	4	4	11.22804	8.4129429	-.35802913	-.13720131	-.35767174	-.24925381		0	1	0	0	0	1	1	0	-.50694466	-.10877531	-.24925381	.40794933	1	5	.29925635	-.65692806	-.65692806	2.8150969	-.22047043	1	0	0	1	4
301892	6	2018	36280	24380	.37589768	Yes	Northern highlands	Yes	No	65	Yes	1	4	4	10.499022	10.101519	.37589768	1.6885757	-.72901821	.73392677	-.13720131	0	1	0	0	0	1	1	0	-.50694466	-.35802913	.73392677	.40794933	1	5	.41931498	-1.1483332	-1.1483332	.3975029	-2.417594	1	0	0	1	4
301893	1	2008	13050	2703	-.69818842	Yes	Northern highlands	Yes	No	30	Yes	1	6	2	9.4765434	7.9021177	-.69818842					0	1	0	0	0	1	1	0	.29691711			.44911578	3	5				1.5744257		0	0	0	1	4
301893	2	2010	32200		.089768998	Yes	Northern highlands	Yes	No	32	Yes	1	6	3	10.379722		.089768998		.90317822	.78795743		0	1	0	0	0	1	1	0	.29691711	-.69818842	.78795743	.44911578	3	5						0	0	0	1	4
301893	3	2012	70566		-.18223348	Yes	Northern highlands	Yes	No	34	Yes	1	6	3	11.164304		-.18223348		.78458214	-.27200249		0	1	0	0	0	1	1	0	.29691711	.089768998	-.27200249	.44911578	3	5	.086480141	.698102	.698102			0	0	0	1	4
301893	4	2014	58460		.38197741	Yes	Northern highlands	Yes	No	36	Yes	1	6	4	10.976098		.38197741		-.18820572	.56421089		0	1	0	0	0	1	1	0	.29691711	-.18223348	.56421089	.44911578	3	5	.25024584	-.43845156	-.43845156			0	0	0	1	4
301893	5	2016	46380	4770	.64278764	Yes	Northern highlands	Yes	No	38	Yes	1	6	4	10.744623	8.4701014	.64278764		-.23147488	.26081023		0	1	0	0	0	1	1	0	.29691711	.38197741	.26081023	.44911578	3	5	.70623338	-.93770826	-.93770826	2.2745218		0	0	0	1	4
301893	6	2018	92610	38557.5	1.5473905	Yes	Northern highlands	Yes	No	40	Yes	1	7	6	11.436152	10.559906	1.5473905	2.0898046	.69152927	.90460283		0	1	0	0	0	1	1	0	.29691711	.64278764	.90460283	.44911578	3	5	1.0337082	-.34217894	-.34217894	.87624645	-1.3982754	0	0	0	1	4
301931	1	2008	19816		-.24060519	Yes	Northern highlands	Yes	No	51	Yes	1	6	5	9.8942451		-.24060519					0	1	0	0	0	1	1	0	-.41499597			-.24146736	1	1						1	0	1	0	3
301931	2	2010	32240		-.5851962	Yes	Northern highlands	Yes	No	53	Yes	1	5	5	10.380963		-.5851962		.48671818	-.34459102		0	1	0	0	0	1	1	0	-.41499597	-.24060519	-.34459102	-.24146736	1	1						1	0	1	0	3
301931	3	2012	21850	6293.75	.13082483	Yes	Northern highlands	Yes	No	55	Yes	1	3	3	9.9919558	8.7473125	.13082483		-.38900757	.71602106		0	1	0	0	0	1	1	0	-.41499597	-.5851962	.71602106	-.24146736	1	1	-.11164344	-.27736413	-.27736413	1.2446432		1	0	1	0	3
301931	4	2014	10880	4637.5	-.96500731	Yes	Northern highlands	Yes	No	57	Yes	1	2	2	9.2946815	8.4419308	-.96500731	-.30538177	-.69727421	-1.0958321		0	1	0	0	0	1	1	0	-.41499597	.13082483	-1.0958321	-.24146736	1	1	.097037636	-.79431182	-.79431182	.85275078	-.39189243	1	0	1	0	3
301932	1	2008	12960	2941.5	-1.3429419	Yes	Northern highlands	Yes	No	42	Yes	1	6	5	9.4696226	7.9866748	-1.3429419					0	1	0	0	0	1	1	0	.44662756			.82240051	4	5				1.4829478		0	0	0	1	4
301932	2	2010	29260	3286	-.41223222	Yes	Northern highlands	Yes	No	44	Yes	1	6	6	10.283977	8.0974264	-.41223222	.11075163	.81435394	.93070966		0	1	0	0	0	1	1	0	.44662756	-1.3429419	.93070966	.82240051	4	5				2.1865501	.70360231	0	0	0	1	4
301932	3	2012	40030		2.4174247	Yes	Northern highlands	Yes	No	46	Yes	1	13	9	10.597384		2.4174247		.3134079	2.8296568	.11075163	0	1	0	0	0	1	1	0	.44662756	-.41223222	2.8296568	.82240051	4	5	1.3147097	-1.0013018	-1.0013018			0	0	0	1	4
301932	4	2014	41440		1.1242597	Yes	Northern highlands	Yes	No	48	Yes	1	9	7	10.632002		1.1242597		.034617424	-1.293165		0	1	0	0	0	1	1	0	.44662756	2.4174247	-1.293165	.82240051	4	5	.98494411	-.95032668	-.95032668			0	0	0	1	4
301933	1	2008	21310		-.082577899	Yes	Northern highlands	Yes	No	49	Yes	1	9	7	9.9669313		-.082577899					0	1	0	0	0	1	1	0	.006130835			.082371488	2	4						0	0	0	0
301933	2	2010	34100	4730.25	-.18113586	Yes	Northern highlands	Yes	No	51	Yes	1	8	7	10.437053	8.4617329	-.18113586		.47012138	-.098557964		0	1	0	0	0	1	1	0	.006130835	-.082577899	-.098557964	.082371488	2	4				1.9753199		0	0	0	0
301933	3	2012	20680	10732.5	.12370055	Yes	Northern highlands	Yes	No	53	Yes	1	9	7	9.9369221	9.2810316	.12370055	.81929874	-.50013065	.30483642		0	1	0	0	0	1	1	0	.006130835	-.18113586	.30483642	.082371488	2	4	.86957192	-1.3697026	-1.3697026	.65589046	-1.3194294	0	0	0	0
301933	4	2014	24830		.16453655	Yes	Northern highlands	Yes	No	55	Yes	1	5	4	10.119808		.16453655		.18288612	.040835999	.81929874	0	1	0	0	0	1	1	0	.006130835	.12370055	.040835999	.082371488	2	4	.64538383	-.46249768	-.46249768			0	0	0	0
301951	1	2008	29440		-1.15753	Yes	Northern highlands	No	No	80	No	1	5	3	10.29011		-1.15753					0	1	0	0	1	0	1	0	.085690796			.37483913	3	5						0	0	0	1	4
301951	2	2010	45230		.14541833	Yes	Northern highlands	Yes	No	40	Yes	1	4	3	10.719516		.14541833		.42940617	1.3029482		0	1	0	0	0	1	1	0	.085690796	-1.15753	1.3029482	.37483913	3	5						0	0	0	1	4
301951	3	2012	27580		.31654474	Yes	Northern highlands	Yes	No	42	Yes	1	4	4	10.224846		.31654474		-.49466991	.17112641		0	1	0	0	0	1	1	0	.085690796	.14541833	.17112641	.37483913	3	5	.2187656	-.71343553	-.71343553			0	0	0	1	4
301951	4	2014	44810		.056048177	Yes	Northern highlands	Yes	No	44	Yes	1	4	4	10.710187		.056048177		.48534107	-.26049656		0	1	0	0	0	1	1	0	.085690796	.31654474	-.26049656	.37483913	3	5	.65113115	-.16579008	-.16579008			0	0	0	1	4
301951	5	2016	114740	8347.5	.43699774	Yes	Northern highlands	Yes	No	46	Yes	1	4	4	11.650424	9.0297174	.43699774		.94023705	.38094956		0	1	0	0	0	1	1	0	.085690796	.056048177	.38094956	.37483913	3	5	.16013969	.78009737	.78009737	2.6207066		0	0	0	1	4
301951	6	2018	154240	29017.5	.71666574	Yes	Northern highlands	Yes	No	48	Yes	1	4	4	11.946265	10.275655	.71666574	1.2459373	.29584122	.279668		0	1	0	0	0	1	1	0	.085690796	.43699774	.279668	.37483913	3	5	-.076205514	.37204674	.37204674	1.6706104	-.95009613	0	0	0	1	4
301952	1	2008	10550		-.86912447	Yes	Northern highlands	Yes	No	34	Yes	1	7	2	9.2638807		-.86912447					0	1	0	0	0	1	1	0	.077123925			.41593361	3	5						0	0	0	1	4
301952	2	2010	37390	5565	.20644554	Yes	Northern highlands	Yes	No	36	Yes	1	6	2	10.529159	8.6242523	.20644554		1.2652779	1.07557		0	1	0	0	0	1	1	0	.077123925	-.86912447	1.07557	.41593361	3	5				1.9049063		0	0	0	1	4
301952	3	2012	22432	5922.75	-1.1983514	Yes	Northern highlands	Yes	No	33	Yes	1	7	3	10.018244	8.6865559	-1.1983514	.062303543	-.5109148	-1.404797		0	1	0	0	0	1	1	0	.077123925	.20644554	-1.404797	.41593361	3	5	-.0030063407	-.50790846	-.50790846	1.3316879	-.57321835	0	0	0	1	4
301952	4	2014	57690		-.8013339	Yes	Northern highlands	Yes	No	35	Yes	1	6	4	10.962839		-.8013339		.94459534	.39701748	.062303543	0	1	0	0	0	1	1	0	.077123925	-1.1983514	.39701748	.41593361	3	5	.88635194	.058243394	.058243394			0	0	0	1	4
301952	5	2016	123608	30342.5	1.9145641	Yes	Northern highlands	Yes	No	37	Yes	1	6	5	11.724871	10.320305	1.9145641		.76203156	2.715898		0	1	0	0	0	1	1	0	.077123925	-.8013339	2.715898	.41593361	3	5	.28677967	.47525188	.47525188	1.4045658		0	0	0	1	4
301952	6	2018	100770	29017.5	1.2105436	Yes	Northern highlands	Yes	No	39	Yes	1	4	3	11.520596	10.275655	1.2105436	-.044650078	-.20427513	-.7040205		0	1	0	0	0	1	1	0	.077123925	1.9145641	-.7040205	.41593361	3	5	-.040914949	-.16336018	-.16336018	1.2449408	-.15962505	0	0	0	1	4
301953	1	2008	5010		.027054749	Yes	Northern highlands	Yes	No	62	Yes	1	6	5	8.5191908		.027054749					0	1	0	0	0	1	1	0	-.049631733			.10448131	2	4						0	0	0	0
301953	2	2010	58200		.064684384	Yes	Northern highlands	Yes	No	64	Yes	1	7	5	10.971641		.064684384		2.4524498	.037629634		0	1	0	0	0	1	1	0	-.049631733	.027054749	.037629634	.10448131	2	4						0	0	0	0
301953	3	2012	77500		.021662882	Yes	Northern highlands	Yes	No	66	Yes	1	7	4	11.258033		.021662882		.28639221	-.0430215		0	1	0	0	0	1	1	0	-.049631733	.064684384	-.0430215	.10448131	2	4	-.71658623	1.0029784	1.0029784			0	0	0	0
301953	4	2014	120480		-.4926376	Yes	Northern highlands	No	No	66	No	1	5	2	11.699239		-.4926376		.44120598	-.51430047		0	1	0	0	1	0	1	0	-.049631733	.021662882	-.51430047	.10448131	2	4	-.066666201	.50787216	.50787216			0	0	0	0
301953	5	2016	68130	6890	-.46801612	Yes	Northern highlands	No	No	68	No	1	5	2	11.129173	8.8378267	-.46801612		-.5700655	.024621487		0	1	0	0	1	0	1	0	-.049631733	-.4926376	.024621487	.10448131	2	4	-.15749128	-.41257423	-.41257423	2.2913465		0	0	0	0
301953	6	2018	94252	28620	.54946131	Yes	Northern highlands	No	No	70	No	1	5	2	11.453728	10.261861	.54946131	1.4240341	.32455444	1.0174774		0	1	0	0	1	0	1	0	-.049631733	-.46801612	1.0174774	.10448131	2	4	.31715831	.0073961425	.0073961425	1.1918669	-1.0994797	0	0	0	0
302171	1	2008	32240	2915	.90908474	Yes	Northern highlands	Yes	No	48	Yes	1	6	5	10.380963	7.9776249	.90908474					0	1	0	0	0	1	1	0	1.6261386			.18716349	5	5				2.4033384		0	1	0	1	4
302171	2	2010	81250	15038.75	1.20366	Yes	Northern highlands	Yes	No	50	Yes	1	6	5	11.305286	9.6183853	1.20366	1.6407604	.92432308	.29457527		0	1	0	0	0	1	1	0	1.6261386	.90908474	.29457527	.18716349	5	5				1.6869011	-.71643734	0	1	0	1	4
302171	3	2012	235720		1.1690869	Yes	Northern highlands	Yes	No	52	Yes	4	6	5	12.370399		1.1690869		1.0651131	-.034573078	1.6407604	0	1	0	0	0	1	1	0	1.6261386	1.20366	-.034573078	.18716349	5	5	.30925158	.75586146	.75586146			0	1	0	1	4
302171	4	2014	96868	18762	2.2851281	Yes	Northern highlands	Yes	No	54	Yes	4	6	4	11.481105	9.8395891	2.2851281		-.88929462	1.1160412		0	1	0	0	0	1	1	0	1.6261386	1.1690869	1.1160412	.18716349	5	5	.10322214	-.99251676	-.99251676	1.6415157		0	1	0	1	4
302171	5	2016	123775	7685	2.3449693	Yes	Northern highlands	Yes	No	56	Yes	4	6	4	11.726221	8.9470253	2.3449693	-.89256382	.24511623	.059841156		0	1	0	0	0	1	1	0	1.6261386	2.2851281	.059841156	.18716349	5	5	1.0352308	-.79011452	-.79011452	2.7791958	1.1376801	0	1	0	1	4
302171	6	2018	97211	22021.5	1.8449022	Yes	Northern highlands	Yes	No	58	Yes	4	6	4	11.484639	9.9997749	1.8449022	1.0527496	-.24158192	-.50006711	-.89256382	0	1	0	0	0	1	1	0	1.6261386	2.3449693	-.50006711	.18716349	5	5	.46936551	-.71094745	-.71094745	1.4848642	-1.2943316	0	1	0	1	4
302172	1	2008	16430		-1.2409346	Yes	Northern highlands	Yes	No	51	Yes	1	3	2	9.7068644		-1.2409346					0	1	0	0	0	1	1	0	-.90038037			.30046812	1	5						1	0	0	1	4
302172	2	2010	31640	4637.5	-.84907675	Yes	Northern highlands	Yes	No	53	Yes	1	3	3	10.362178	8.4419308	-.84907675		.65531349	.39185786		0	1	0	0	0	1	1	0	-.90038037	-1.2409346	.39185786	.30046812	1	5				1.9202471		1	0	0	1	4
302172	3	2012	13430		-1.8153821	Yes	Northern highlands	Yes	No	55	Yes	1	3	3	9.5052462		-1.8153821		-.85693169	-.96630538		0	1	0	0	0	1	1	0	-.90038037	-.84907675	-.96630538	.30046812	1	5	-.19340108	-.66353059	-.66353059			1	0	0	1	4
302172	4	2014	22400		-1.4162915	Yes	Northern highlands	Yes	No	57	Yes	1	3	3	10.016816		-1.4162915		.51156998	.39909065		0	1	0	0	0	1	1	0	-.90038037	-1.8153821	.39909065	.30046812	1	5	.5241878	-.012617814	-.012617814			1	0	0	1	4
302172	5	2016	25930	4041.25	-.34200332	Yes	Northern highlands	Yes	No	59	Yes	1	3	3	10.163156	8.3043089	-.34200332		.14633942	1.0742881		0	1	0	0	0	1	1	0	-.90038037	-1.4162915	1.0742881	.30046812	1	5	-.15519609	.30153552	.30153552	1.8588467		1	0	0	1	4
302172	6	2018	52325	17357.5	.26140597	Yes	Northern highlands	Yes	No	61	Yes	1	5	4	10.86523	9.7617798	.26140597	1.4574709	.70207405	.60340929		0	1	0	0	0	1	1	0	-.90038037	-.34200332	.60340929	.30046812	1	5	.28463662	.41743743	.41743743	1.1034498	-.75539684	1	0	0	1	4
302173	1	2008	15370		-1.4798915	Yes	Northern highlands	Yes	No	50	Yes	1	4	3	9.640173		-1.4798915					0	1	0	0	0	1	1	0	-.99496871			.25230169	1	5						1	0	0	1	4
302173	2	2010	42350		-2.0381103	Yes	Northern highlands	Yes	No	52	Yes	1	4	4	10.653724		-2.0381103		1.0135508	-.55821872		0	1	0	0	0	1	1	0	-.99496871	-1.4798915	-.55821872	.25230169	1	5						1	0	0	1	4
302173	3	2012	50840		-.34671414	Yes	Northern highlands	Yes	No	54	Yes	1	4	4	10.836439		-.34671414		.18271542	1.6913961		0	1	0	0	0	1	1	0	-.99496871	-2.0381103	1.6913961	.25230169	1	5	-.15900958	.34172499	.34172499			1	0	0	1	4
302173	4	2014	24004		-1.1399344	Yes	Northern highlands	Yes	No	56	Yes	1	4	4	10.085976		-1.1399344		-.75046349	-.79322028		0	1	0	0	0	1	1	0	-.99496871	-.34671414	-.79322028	.25230169	1	5	.22814034	-.97860384	-.97860384			1	0	0	1	4
302173	5	2016	23460	4505	-.74677873	Yes	Northern highlands	No	No	56	No	1	4	3	10.063052	8.4129429	-.74677873		-.02292347	.39315569		0	1	0	0	1	0	1	0	-.99496871	-1.1399344	.39315569	.25230169	1	5	.55866575	-.58158922	-.58158922	1.6501093		1	0	0	1	4
302173	6	2018	20300	5830	-.21838309	Yes	Northern highlands	No	No	58	No	1	4	3	9.918376	8.6707726	-.21838309	.25782967	-.14467621	.52839565		0	1	0	0	1	0	1	0	-.99496871	-.74677873	.52839565	.25230169	1	5	.19010611	-.33478233	-.33478233	1.2476034	-.40250587	1	0	0	1	4
302551	1	2008	13410		-.085997052	Yes	Northern highlands	Yes	No	54	No	4	8	5	9.5037556		-.085997052					0	1	0	0	0	1	1	0	1.3396063			.25160274	5	5						0	1	0	1	4
302551	2	2010	46178	18748.75	.78654903	Yes	Northern highlands	Yes	No	56	Yes	1	9	6	10.740259	9.8388824	.78654903		1.2365036	.87254608		0	1	0	0	0	1	1	0	1.3396063	-.085997052	.87254608	.25160274	5	5				.90137672		0	1	0	1	4
302551	3	2012	49980	27957.5	1.6419847	Yes	Northern highlands	Yes	No	58	Yes	1	9	6	10.819378	10.238441	1.6419847	.39955807	.079118729	.85543567		0	1	0	0	0	1	1	0	1.3396063	.78654903	.85543567	.25160274	5	5	.3365455	-.25742677	-.25742677	.58093739	-.32043934	0	1	0	1	4
302551	4	2014	65725	20802.5	2.1087091	Yes	Northern highlands	Yes	No	60	Yes	1	8	7	11.093235	9.9428282	2.1087091	-.29561234	.27385712	.4667244	.39955807	0	1	0	0	0	1	1	0	1.3396063	1.6419847	.4667244	.25160274	5	5	.92582268	-.65196556	-.65196556	1.1504068	.56946945	0	1	0	1	4
302551	5	2016	131050	64262.5	2.4143755	Yes	Northern highlands	Yes	No	62	Yes	1	8	7	11.783334	11.070731	2.4143755	1.127903	.69009876	.30566645	-.29561234	0	1	0	0	0	1	1	0	1.3396063	2.1087091	.30566645	.25160274	5	5	.81563681	-.12553805	-.12553805	.71260262	-.43780422	0	1	0	1	4
302551	6	2018	98032	78175	1.1720166	Yes	Northern highlands	Yes	No	64	Yes	1	7	6	11.49305	11.266706	1.1720166	.19597435	-.29028416	-1.2423589	1.127903	0	1	0	0	0	1	1	0	1.3396063	2.4143755	-1.2423589	.25160274	5	5	.39779869	-.68808281	-.68808281	.22634411	-.48625851	0	1	0	1	4
302552	1	2008	94070	11196.25	.014354444	Yes	Northern highlands	Yes	No	44	Yes	6	6	5	11.451795	9.3233337	.014354444					0	1	0	0	0	1	1	0	1.1337073			.33651638	5	5				2.1284609		0	1	0	1	4
302552	2	2010	127980	39485	1.5562923	Yes	Northern highlands	Yes	No	46	Yes	1	5	5	11.759629	10.583676	1.5562923	1.2603426	.30783463	1.5419378		0	1	0	0	0	1	1	0	1.1337073	.014354444	1.5419378	.33651638	5	5				1.1759529	-.95250797	0	1	0	1	4
302552	3	2012	159160	14906.25	1.2489513	Yes	Northern highlands	Yes	No	48	Yes	5	5	5	11.977665	9.6095362	1.2489513	-.97414017	.2180357	-.30734098	1.2603426	0	1	0	0	0	1	1	0	1.1337073	1.5562923	-.30734098	.33651638	5	5	.60506654	-.38703084	-.38703084	2.3681288	1.1921759	0	1	0	1	4
302552	4	2014	373320		1.0831922	Yes	Northern highlands	Yes	No	50	Yes	5	5	5	12.830192		1.0831922		.85252666	-.16575909	-.97414017	0	1	0	0	0	1	1	0	1.1337073	1.2489513	-.16575909	.33651638	5	5	.63286251	.21966414	.21966414			0	1	0	1	4
302552	5	2016	501250	155820	1.2025169	Yes	Northern highlands	Yes	No	52	Yes	5	5	5	13.12486	11.956457	1.2025169		.2946682	.11932468		0	1	0	0	0	1	1	0	1.1337073	1.0831922	.11932468	.33651638	5	5	.30942556	-.014757364	-.014757364	1.1684027		0	1	0	1	4
302552	6	2018	305304	47700	1.6969364	Yes	Northern highlands	Yes	No	54	Yes	6	3	3	12.629064	10.772687	1.6969364	-1.1837702	-.4957962	.49441946		0	1	0	0	0	1	1	0	1.1337073	1.2025169	.49441946	.33651638	5	5	.20731437	-.70311058	-.70311058	1.8563766	.68797398	0	1	0	1	4
302553	1	2008	21170		.077389956	Yes	Northern highlands	Yes	No	46	Yes	1	5	3	9.9603405		.077389956					0	1	0	0	0	1	1	0	1.1176875			.26095453	5	5						0	1	0	1	4
302553	2	2010	56138		1.2149988	Yes	Northern highlands	Yes	No	48	Yes	1	5	5	10.935568		1.2149988		.97522736	1.1376089		0	1	0	0	0	1	1	0	1.1176875	.077389956	1.1376089	.26095453	5	5						0	1	0	1	4
302553	3	2012	30200		1.2172347	Yes	Northern highlands	Yes	No	50	Yes	1	5	5	10.315598		1.2172347		-.61997032	.0022358894		0	1	0	0	0	1	1	0	1.1176875	1.2149988	.0022358894	.26095453	5	5	.091313638	-.71128398	-.71128398			0	1	0	1	4
302553	4	2014	37275		.57179558	Yes	Northern highlands	Yes	No	52	Yes	1	5	5	10.526078		.57179558		.21048069	-.64543915		0	1	0	0	0	1	1	0	1.1176875	1.2172347	-.64543915	.26095453	5	5	.84912902	-.63864833	-.63864833			0	1	0	1	4
302553	5	2016	85110	41737.5	2.2425427	Yes	Northern highlands	Yes	No	54	Yes	1	5	5	11.3517	10.639155	2.2425427		.8256216	1.6707472		0	1	0	0	0	1	1	0	1.1176875	.57179558	1.6707472	.26095453	5	5	.43066433	.39495727	.39495727	.71254444		0	1	0	1	4
302553	6	2018	78840	21465	1.3821626	Yes	Northern highlands	Yes	No	56	Yes	1	6	5	11.275176	9.9741793	1.3821626	-.66497612	-.076523781	-.86038017		0	1	0	0	0	1	1	0	1.1176875	2.2425427	-.86038017	.26095453	5	5	.19484361	-.27136737	-.27136737	1.3009968	.58845234	0	1	0	1	4
302991	1	2008	19240		-.079699308	Yes	Northern highlands	Yes	No	50	Yes	1	5	4	9.864747		-.079699308					0	1	0	0	0	1	1	0	.76436907			.2707853	4	5						0	0	0	1	4
302991	2	2010	37080	21597.5	.74689686	Yes	Northern highlands	Yes	No	52	Yes	1	5	5	10.520833	9.9803324	.74689686		.65608597	.82659614		0	1	0	0	0	1	1	0	.76436907	-.079699308	.82659614	.2707853	4	5				.54050064		0	0	0	1	4
302991	3	2012	35440	24181.25	-.41913265	Yes	Northern highlands	Yes	No	54	Yes	1	3	3	10.475596	10.093333	-.41913265	.11300087	-.045236588	-1.1660295		0	1	0	0	0	1	1	0	.76436907	.74689686	-1.1660295	.2707853	4	5	-.18590039	.1406638	.1406638	.38226318	-.15823746	0	0	0	1	4
302991	4	2014	15510	13382.5	.88446712	Yes	Northern highlands	Yes	No	56	Yes	2	3	3	9.6492405	9.5017033	.88446712	-.59162998	-.82635593	1.3035998	.11300087	0	1	0	0	0	1	1	0	.76436907	-.41913265	1.3035998	.2707853	4	5	.18203452	-1.0083904	-1.0083904	.14753723	-.23472595	0	0	0	1	4
302991	5	2016	141555	11792.5	2.1794553	Yes	Northern highlands	Yes	No	58	Yes	2	3	3	11.860444	9.3752193	2.1794553	-.12648392	2.2112036	1.2949882	-.59162998	0	1	0	0	0	1	1	0	.76436907	.88446712	1.2949882	.2707853	4	5	.54507548	1.6661282	1.6661282	2.4852247	2.3376875	0	0	0	1	4
302991	6	2018	66830	11527.5	1.2742271	Yes	Northern highlands	Yes	No	60	Yes	1	3	3	11.109907	9.3524904	1.2742271	-.02272892	-.75053692	-.90522814	-.12648392	0	1	0	0	0	1	1	0	.76436907	2.1794553	-.90522814	.2707853	4	5	-.98728192	.23674497	.23674497	1.7574167	-.727808	0	0	0	1	4
302992	1	2008	8150		-.99654275	Yes	Northern highlands	Yes	No	70	Yes	1	6	3	9.0057735		-.99654275					0	1	0	0	0	1	1	0	-.056199349			.39802831	2	5						0	0	0	1	4
302992	2	2010	27450		-.01503254	Yes	Northern highlands	Yes	No	72	Yes	1	7	3	10.220121		-.01503254		1.2143478	.98151022		0	1	0	0	0	1	1	0	-.056199349	-.99654275	.98151022	.39802831	2	5						0	0	0	1	4
302992	3	2012	26460	12057.5	-.73759139	Yes	Northern highlands	Yes	No	80	Yes	1	7	3	10.18339	9.3974419	-.73759139		-.03673172	-.72255886		0	1	0	0	0	1	1	0	-.056199349	-.01503254	-.72255886	.39802831	2	5	-.34844723	.31171551	.31171551	.7859478		0	0	0	1	4
302992	4	2014	65500	19212.5	.1511218	Yes	Northern highlands	Yes	No	82	Yes	1	8	4	11.089806	9.8633165	.1511218	.46587467	.90641594	.88871318		0	1	0	0	0	1	1	0	-.056199349	-.73759139	.88871318	.39802831	2	5	.44273123	.46368471	.46368471	1.2264891	.44054127	0	0	0	1	4
302992	5	2016	163095	10335	.26724997	Yes	Northern highlands	Yes	No	84	Yes	1	8	4	12.002089	9.2432919	.26724997	-.62002468	.91228294	.11612818	.46587467	0	1	0	0	0	1	1	0	-.056199349	.1511218	.11612818	.39802831	2	5	-.030383935	.94266689	.94266689	2.7587967	1.5323076	0	0	0	1	4
302992	6	2018	67880	12985	.99359882	Yes	Northern highlands	Yes	No	86	Yes	1	8	5	11.125497	9.47155	.99359882	.22825813	-.87659168	.72634888	-.62002468	0	1	0	0	0	1	1	0	-.056199349	.26724997	.72634888	.39802831	2	5	.073025361	-.94961703	-.94961703	1.6539469	-1.1048498	0	0	0	1	4
503771	1	2008	14920	3021	.70232475	Yes	Southern lowlands	Yes	Yes	42	Yes	1	6	5	9.6104574	8.0133429	.70232475					0	0	0	1	0	1	0	1	1.3252681			.017189424	5	3				1.5971146		0	1	0	0	2
503771	2	2010	77708	14098	.27016136	Yes	Southern lowlands	Yes	Yes	44	Yes	1	8	6	11.260714	9.5537882	.27016136	1.5404453	1.6502562	-.43216339		0	0	0	1	0	1	0	1	1.3252681	.70232475	-.43216339	.017189424	5	3				1.7069254	.10981083	0	1	0	0	2
503771	3	2012	106100	53000	1.139546	Yes	Southern lowlands	Yes	Yes	46	Yes	1	8	6	11.572137	10.878047	1.139546	1.3242588	.3114233	.86938465	1.5404453	0	0	0	1	0	1	0	1	1.3252681	.27016136	.86938465	.017189424	5	3	.15217344	.15924986	.15924986	.69408989	-1.0128355	0	1	0	0	2
503771	4	2014	237100	57372.5	2.1870105	Yes	Southern lowlands	Yes	Yes	50	Yes	1	8	6	12.376237	10.95732	2.1870105	.079273224	.80410004	1.0474645	1.3242588	0	0	0	1	0	1	0	1	1.3252681	1.139546	1.0474645	.017189424	5	3	.76991814	.034181867	.034181867	1.4189167	.72482681	0	1	0	0	2
503771	5	2016	490600	59492.5	2.8642943	Yes	Southern lowlands	Yes	Yes	52	Yes	1	8	4	13.103384	10.993606	2.8642943	.0362854	.7271471	.67728376	.079273224	0	0	0	1	0	1	0	1	1.3252681	2.1870105	.67728376	.017189424	5	3	.27124181	.45590529	.45590529	2.1097784	.6908617	0	1	0	0	2
503771	6	2018	194600	62937.5	.7882719	Yes	Southern lowlands	Yes	Yes	54	Yes	1	8	4	12.178701	11.049897	.7882719	.05629158	-.92468262	-2.0760224	.0362854	0	0	0	1	0	1	0	1	1.3252681	2.8642943	-2.0760224	.017189424	5	3	.29280835	-1.2174909	-1.2174909	1.1288042	-.9809742	0	1	0	0	2
503772	1	2008	15480		.29335886	Yes	Southern lowlands	Yes	Yes	42	Yes	1	5	4	9.6473045		.29335886					0	0	0	1	0	1	0	1	1.2492492			.0893998	5	4						0	1	0	0	2
503772	2	2010	19780	4425.5	.58928668	Yes	Southern lowlands	Yes	Yes	44	Yes	1	5	4	9.8924265	8.3951387	.58928668		.24512196	.29592782		0	0	0	1	0	1	0	1	1.2492492	.29335886	.29592782	.0893998	5	4				1.4972878		0	1	0	0	2
503772	3	2012	36155	30607.5	1.0444535	Yes	Southern lowlands	Yes	Yes	46	Yes	1	5	5	10.49557	10.329	1.0444535	1.9338617	.60314369	.45516682		0	0	0	1	0	1	0	1	1.2492492	.58928668	.45516682	.0893998	5	4	.47686788	.12627579	.12627579	.16656971	-1.330718	0	1	0	0	2
503772	4	2014	72565	30952	1.9012191	Yes	Southern lowlands	Yes	Yes	48	Yes	1	5	5	11.192238	10.340193	1.9012191	.011192322	.69666767	.85676563	1.9338617	0	0	0	1	0	1	0	1	1.2492492	1.0444535	.85676563	.0893998	5	4	.28750032	.40916735	.40916735	.85204506	.68547535	0	1	0	0	2
503772	5	2016	121566	32727.5	2.9268193	Yes	Southern lowlands	Yes	Yes	50	Yes	1	6	5	11.708213	10.395971	2.9268193	.055778503	.515975	1.0256002	.011192322	0	0	0	1	0	1	0	1	1.2492492	1.9012191	1.0256002	.0893998	5	4	.3046295	.21134549	.21134549	1.3122416	.4601965	0	1	0	0	2
503772	6	2018	35800	37895	.74035788	Yes	Southern lowlands	Yes	Yes	52	Yes	1	4	3	10.485703	10.542575	.74035788	.14660358	-1.2225094	-2.1864614	.055778503	0	0	0	1	0	1	0	1	1.2492492	2.9268193	-2.1864614	.0893998	5	4	-.023972465	-1.1985369	-1.1985369	-.056871414	-1.369113	0	1	0	0	2
503773	1	2008	13605	2782.5	.646501	Yes	Southern lowlands	Yes	Yes	51	Yes	1	2	2	9.5181923	7.9311051	.646501					0	0	0	1	0	1	0	1	.41770393			-.19179884	4	2				1.5870872		0	0	0	0
503773	2	2010	80438	32489	.85352665	Yes	Southern lowlands	Yes	Yes	53	Yes	1	4	4	11.295242	10.388657	.85352665	2.4575515	1.77705	.20702565		0	0	0	1	0	1	0	1	.41770393	.646501	.20702565	-.19179884	4	2				.90658569	-.68050146	0	0	0	0
503773	3	2012	49849	16297.5	.52562755	Yes	Southern lowlands	Yes	Yes	55	Yes	1	2	2	10.816753	9.6987667	.52562755	-.68988991	-.47848892	-.3278991	2.4575515	0	0	0	1	0	1	0	1	.41770393	.85352665	-.3278991	-.19179884	4	2	-.93760723	.45911834	.45911834	1.1179867	.21140099	0	0	0	0
503773	4	2014	37100	30832.75	.47680968	Yes	Southern lowlands	Yes	Yes	57	Yes	1	2	2	10.521372	10.336332	.47680968	.63756561	-.29538155	-.048817873	-.68988991	0	0	0	1	0	1	0	1	.41770393	.52562755	-.048817873	-.19179884	4	2	.14043021	-.43581176	-.43581176	.18503952	-.93294716	0	0	0	0
503773	5	2016	102577	18815	.31625184	Yes	Southern lowlands	Yes	Yes	59	Yes	1	2	2	11.538369	9.8424101	.31625184	-.49392223	1.0169973	-.16055784	.63756561	0	0	0	1	0	1	0	1	.41770393	.47680968	-.16055784	-.19179884	4	2	.035884596	.98111272	.98111272	1.6959591	1.5109196	0	0	0	0
503773	6	2018	62550	13117.5	-.31249318	Yes	Southern lowlands	Yes	Yes	61	Yes	1	2	2	11.043721	9.4817028	-.31249318	-.36070728	-.49464798	-.62874502	-.49392223	0	0	0	1	0	1	0	1	.41770393	.31625184	-.62874502	-.19179884	4	2	-.61628342	.12163544	.12163544	1.5620184	-.1339407	0	0	0	0
503951	1	2008	31864		.8159973	Yes	Southern lowlands	No	Yes	43	No	1	3	2	10.369232		.8159973					0	0	0	1	1	0	0	1	.32270834			-.12890461	3	2						0	0	0	0
503951	2	2010	25090	4770	.065923318	Yes	Southern lowlands	No	Yes	45	No	1	3	2	10.130224	8.4701014	.065923318		-.23900795	-.75007397		0	0	0	1	1	0	0	1	.32270834	.8159973	-.75007397	-.12890461	3	2				1.6601229		0	0	0	0
503951	3	2012	17485	14177.5	-.27075094	Yes	Southern lowlands	No	Yes	47	No	1	2	2	9.7690983	9.559411	-.27075094	1.0893097	-.36112595	-.33667427		0	0	0	1	1	0	0	1	.32270834	.065923318	-.33667427	-.12890461	3	2	.10305058	-.46417654	-.46417654	.20968723	-1.4504356	0	0	0	0
503951	4	2014	121710	43195	.44941998	Yes	Southern lowlands	No	Yes	49	No	1	5	4	11.709396	10.67348	.44941998	1.114069	1.9402981	.72017092	1.0893097	0	0	0	1	1	0	0	1	.32270834	-.27075094	.72017092	-.12890461	3	2	.62522739	1.3150706	1.3150706	1.0359163	.8262291	0	0	0	0
503951	5	2016	142650	17490	.70418614	Yes	Southern lowlands	No	Yes	51	No	1	5	4	11.86815	9.7693844	.70418614	-.90409565	.1587534	.25476617	1.114069	0	0	0	1	1	0	0	1	.32270834	.44941998	.25476617	-.12890461	3	2	-.50656247	.66531587	.66531587	2.0987654	1.062849	0	0	0	0
503951	6	2018	195920	55252.5	.17147422	Yes	Southern lowlands	No	Yes	53	No	1	6	4	12.185462	10.919669	.17147422	1.1502848	.31731224	-.53271192	-.90409565	0	0	0	1	1	0	0	1	.32270834	.70418614	-.53271192	-.12890461	3	2	.41985169	-.10253946	-.10253946	1.2657928	-.83297253	0	0	0	0
503952	1	2008	49997		.60415298	Yes	Southern lowlands	No	Yes	57	No	1	4	4	10.819718		.60415298					0	0	0	1	1	0	0	1	.010660775			-.30988115	2	1						0	0	1	0	3
503952	2	2010	67506		.54501069	Yes	Southern lowlands	No	Yes	59	No	1	4	4	11.119972		.54501069		.30025387	-.059142292		0	0	0	1	1	0	0	1	.010660775	.60415298	-.059142292	-.30988115	2	1						0	0	1	0	3
503952	3	2012	56765		.31689924	Yes	Southern lowlands	No	Yes	61	No	1	3	3	10.946675		.31689924		-.17329693	-.22811145		0	0	0	1	1	0	0	1	.010660775	.54501069	-.22811145	-.30988115	2	1	-.068472251	-.10482468	-.10482468			0	0	1	0	3
503952	4	2014	65657	33986.25	-.30440202	Yes	Southern lowlands	No	Yes	64	No	1	3	3	11.092199	10.433711	-.30440202		.14552402	-.62130129		0	0	0	1	1	0	0	1	.010660775	.31689924	-.62130129	-.30988115	2	1	.13754287	.0079811541	.0079811541	.65848827		0	0	1	0	3
503952	5	2016	122150	10003.75	-.15244351	Yes	Southern lowlands	No	Yes	66	No	1	3	2	11.713005	9.2107153	-.15244351	-1.2229958	.62080574	.15195851		0	0	0	1	1	0	0	1	.010660775	-.30440202	.15195851	-.30988115	2	1	-.15481989	.77562565	.77562565	2.5022898	1.8438015	0	0	1	0	3
503952	6	2018	64900	16827.5	-.94525272	Yes	Southern lowlands	No	Yes	68	No	1	2	1	11.080603	9.7307701	-.94525272	.52005482	-.63240242	-.79280919	-1.2229958	0	0	0	1	1	0	0	1	.010660775	-.15244351	-.79280919	-.30988115	2	1	-.60128856	-.031113852	-.031113852	1.3498325	-1.1524572	0	0	1	0	3
503953	1	2008	27433	18881.25	1.1138327	Yes	Southern lowlands	Yes	Yes	39	Yes	2	5	3	10.219501	9.8459244	1.1138327					0	0	0	1	0	1	0	1	.70340163			-.11189105	4	2				.37357712		0	0	0	0
503953	2	2010	68834		-.088960283	Yes	Southern lowlands	Yes	Yes	41	Yes	2	6	4	11.139453		-.088960283		.91995144	-1.202793		0	0	0	1	0	1	0	1	.70340163	1.1138327	-1.202793	-.11189105	4	2						0	0	0	0
503953	3	2012	75550	48362.5	1.0503771	Yes	Southern lowlands	Yes	Yes	43	Yes	2	6	4	11.23255	10.78648	1.0503771		.093096733	1.1393374		0	0	0	1	0	1	0	1	.70340163	-.088960283	1.1393374	-.11189105	4	2	.1730638	-.079967059	-.079967059	.44606972		0	0	0	0
503953	4	2014	157090	55981.25	.72013199	Yes	Southern lowlands	Yes	Yes	45	Yes	2	7	5	11.964574	10.932772	.72013199	.14629173	.73202419	-.33024514		0	0	0	1	0	1	0	1	.70340163	1.0503771	-.33024514	-.11189105	4	2	.75852108	-.026496902	-.026496902	1.0318022	.58573246	0	0	0	0
503953	5	2016	297250	27162.5	.87065065	Yes	Southern lowlands	Yes	Yes	47	Yes	1	6	4	12.602329	10.209593	.87065065	-.72317886	.63775539	.15051866	.14629173	0	0	0	1	0	1	0	1	.70340163	.72013199	.15051866	-.11189105	4	2	.18910481	.4486506	.4486506	2.3927364	1.3609343	0	0	0	0
503953	6	2018	274960	42466.25	.55437744	Yes	Southern lowlands	Yes	Yes	49	Yes	1	7	5	12.524381	10.656465	.55437744	.44687176	-.07794857	-.31627321	-.72317886	0	0	0	1	0	1	0	1	.70340163	.87065065	-.31627321	-.11189105	4	2	.41930613	-.4972547	-.4972547	1.8679161	-.52482033	0	0	0	0
503971	1	2008	81514		2.2081404	Yes	Southern lowlands	Yes	Yes	51	Yes	1	6	6	11.30853		2.2081404					0	0	0	1	0	1	0	1	1.0092944			-.31945446	5	1						0	1	1	0	3
503971	2	2010	122582		.51237237	Yes	Southern lowlands	Yes	Yes	53	Yes	1	6	6	11.716536		.51237237		.40800571	-1.695768		0	0	0	1	0	1	0	1	1.0092944	2.2081404	-1.695768	-.31945446	5	1						0	1	1	0	3
503971	3	2012	168780	43062.5	.95761114	Yes	Southern lowlands	Yes	Yes	55	Yes	1	4	4	12.036351	10.670408	.95761114		.31981564	.44523877		0	0	0	1	0	1	0	1	1.0092944	.51237237	.44523877	-.31945446	5	1	.12676466	.19305098	.19305098	1.365943		0	1	1	0	3
503971	4	2014	250080	66250	1.5084182	Yes	Southern lowlands	Yes	Yes	57	Yes	1	7	6	12.429536	11.101191	1.5084182	.43078232	.39318466	.55080706		0	0	0	1	0	1	0	1	1.0092944	.95761114	.55080706	-.31945446	5	1	.63248867	-.23930401	-.23930401	1.3283453	-.037597656	0	1	1	0	3
503971	5	2016	306400	32197.5	.258356	Yes	Southern lowlands	Yes	Yes	59	Yes	1	6	5	12.632647	10.379644	.258356	-.72154617	.20311069	-1.2500622	.43078232	0	0	0	1	0	1	0	1	1.0092944	1.5084182	-1.2500622	-.31945446	5	1	.38092121	-.17781052	-.17781052	2.2530022	.92465687	0	1	1	0	3
503971	6	2018	355030	148665	.61086816	Yes	Southern lowlands	Yes	Yes	61	Yes	2	8	5	12.779958	11.909451	.61086816	1.5298061	.14731121	.35251215	-.72154617	0	0	0	1	0	1	0	1	1.0092944	.258356	.35251215	-.31945446	5	1	.65739965	-.51008844	-.51008844	.87050724	-1.3824949	0	1	1	0	3
503972	1	2008	89700	32263.75	2.6343701	Yes	Southern lowlands	Yes	Yes	48	Yes	4	4	4	11.404226	10.3817	2.6343701					0	0	0	1	0	1	0	1	1.3019454			-.52238458	5	1				1.0225267		0	1	1	0	3
503972	2	2010	107700	14999	2.0093098	Yes	Southern lowlands	Yes	Yes	50	Yes	6	4	4	11.587105	9.6157389	2.0093098	-.76596069	.18287849	-.62506032		0	0	0	1	0	1	0	1	1.3019454	2.6343701	-.62506032	-.52238458	5	1				1.9713659	.94883919	0	1	1	0	3
503972	3	2012	96800		1.2838906	Yes	Southern lowlands	Yes	Yes	52	Yes	6	3	3	11.480402		1.2838906		-.1067028	-.72541916	-.76596069	0	0	0	1	0	1	0	1	1.3019454	2.0093098	-.72541916	-.52238458	5	1	.27727559	-.3839784	-.3839784			0	1	1	0	3
503972	4	2014	233700	65322.5	1.0397691	Yes	Southern lowlands	Yes	Yes	54	Yes	6	3	3	12.361794	11.087091	1.0397691		.88139153	-.24412155		0	0	0	1	0	1	0	1	1.3019454	1.2838906	-.24412155	-.52238458	5	1	.40195292	.4794386	.4794386	1.2747021		0	1	1	0	3
503972	5	2016	463000	22525	.82188636	Yes	Southern lowlands	Yes	Yes	56	Yes	6	3	3	13.045483	10.022381	.82188636	-1.0647106	.68368912	-.21788269		0	0	0	1	0	1	0	1	1.3019454	1.0397691	-.21788269	-.52238458	5	1	-.092958428	.77664757	.77664757	3.0231018	1.7483997	0	1	1	0	3
503972	6	2018	256000	31800	.022447126	Yes	Southern lowlands	Yes	Yes	58	Yes	6	3	3	12.452932	10.367222	.022447126	.344841	-.59255028	-.79943925	-1.0647106	0	0	0	1	0	1	0	1	1.3019454	.82188636	-.79943925	-.52238458	5	1	-.012836345	-.57971394	-.57971394	2.0857105	-.93739128	0	1	1	0	3
511351	1	2008	40875	9725.5	.16960551	Yes	Southern lowlands	No	Yes	63	No	1	5	4	10.618274	9.1825066	.16960551					0	0	0	1	1	0	0	1	-.52437842			-.1846782	1	2				1.4357672		1	0	0	0	1
511351	2	2010	56334		-.14351542	Yes	Southern lowlands	No	Yes	65	No	1	2	2	10.939054		-.14351542		.3207798	-.31312093		0	0	0	1	1	0	0	1	-.52437842	.16960551	-.31312093	-.1846782	1	2						1	0	0	0	1
511351	3	2012	50970	14548.5	-.94383806	Yes	Southern lowlands	No	Yes	67	No	1	2	1	10.838992	9.5852432	-.94383806		-.10006142	-.80032265		0	0	0	1	1	0	0	1	-.52437842	-.14351542	-.80032265	-.1846782	1	2	-.44792044	.34785903	.34785903	1.2537489		1	0	0	0	1
511351	4	2014	146230	11262.5	-.67868513	Yes	Southern lowlands	Yes	Yes	39	No	3	1	1	11.892936	9.3292341	-.67868513	-.2560091	1.0539436	.26515293		0	0	0	1	0	1	0	1	-.52437842	-.94383806	.26515293	-.1846782	1	2	-.014384396	1.068328	1.068328	2.5637016	1.3099527	1	0	0	0	1
511351	5	2016	27700	15303.75	-.79605204	Yes	Southern lowlands	Yes	Yes	41	No	1	1	1	10.229188	9.6358528	-.79605204	.30661869	-1.6637478	-.11736691	-.2560091	0	0	0	1	0	1	0	1	-.52437842	-.67868513	-.11736691	-.1846782	1	2	-.67693192	-.98681587	-.98681587	.59333515	-1.9703665	1	0	0	0	1
511351	6	2018	23420	14045	-.75378549	Yes	Southern lowlands	Yes	Yes	43	No	1	1	1	10.061346	9.5500221	-.75378549	-.085830688	-.16784191	.042266548	.30661869	0	0	0	1	0	1	0	1	-.52437842	-.79605204	.042266548	-.1846782	1	2	.62521911	-.79306102	-.79306102	.51132393	-.082011223	1	0	0	0	1
511353	1	2008	20470		-.80508584	Yes	Southern lowlands	No	Yes	60	No	1	8	4	9.9267159		-.80508584					0	0	0	1	1	0	0	1	-.081148684			.099023893	2	4						0	0	0	0
511353	2	2010	57556		-.45946679	Yes	Southern lowlands	No	Yes	62	No	1	6	5	10.960514		-.45946679		1.0337982	.34561905		0	0	0	1	1	0	0	1	-.081148684	-.80508584	.34561905	.099023893	2	4						0	0	0	0
511353	3	2012	65190	14349.75	.25690147	Yes	Southern lowlands	No	Yes	64	No	1	6	5	11.085061	9.5714874	.25690147		.124547	.71636826		0	0	0	1	1	0	0	1	-.081148684	-.45946679	.71636826	.099023893	2	4	.030889319	.093657687	.093657687	1.5135736		0	0	0	0
511353	4	2014	87710		.48279715	Yes	Southern lowlands	No	Yes	66	No	1	6	4	11.381791		.48279715		.29673004	.22589567		0	0	0	1	1	0	0	1	-.081148684	.25690147	.22589567	.099023893	2	4	.33406079	-.03733075	-.03733075			0	0	0	0
511353	5	2016	94800	28885	.34792826	Yes	Southern lowlands	No	Yes	68	No	1	7	5	11.459525	10.271078	.34792826		.077733994	-.13486889		0	0	0	1	1	0	0	1	-.081148684	.48279715	-.13486889	.099023893	2	4	.43505049	-.35731649	-.35731649	1.188447		0	0	0	0
511353	6	2018	82932	30872.5	-.30996636	Yes	Southern lowlands	No	Yes	70	No	1	7	5	11.325776	10.337621	-.30996636	.066542625	-.13374901	-.65789461		0	0	0	1	1	0	0	1	-.081148684	.34792826	-.65789461	.099023893	2	4	.52549857	-.65924758	-.65924758	.98815536	-.20029163	0	0	0	0
511531	1	2008	24570	3736.5	-.55186731	Yes	Southern lowlands	Yes	Yes	36	Yes	2	4	2	10.109282	8.2259045	-.55186731					0	0	0	1	0	1	0	1	-.44307378			.031965751	1	3				1.8833771		1	0	0	0	1
511531	2	2010	44100	16231.25	-.33077744	Yes	Southern lowlands	Yes	Yes	38	Yes	3	4	4	10.694215	9.6946936	-.33077744	1.4687891	.58493328	.22108987		0	0	0	1	0	1	0	1	-.44307378	-.55186731	.22108987	.031965751	1	3				.99952126	-.88385582	1	0	0	0	1
511531	3	2012	36240		-.62205982	Yes	Southern lowlands	Yes	Yes	40	Yes	1	4	4	10.497919		-.62205982		-.19629574	-.29128239	1.4687891	0	0	0	1	0	1	0	1	-.44307378	-.33077744	-.29128239	.031965751	1	3	.15909576	-.3553915	-.3553915			1	0	0	0	1
511531	4	2014	31700	22339.5	-.045172557	Yes	Southern lowlands	Yes	Yes	42	Yes	1	2	2	10.364072	10.014112	-.045172557		-.13384724	.57688725		0	0	0	1	0	1	0	1	-.44307378	-.62205982	.57688725	.031965751	1	3	.12171441	-.25556165	-.25556165	.34996033		1	0	0	0	1
511531	5	2016	73400	20802.5	-.71652693	Yes	Southern lowlands	Yes	Yes	44	Yes	1	2	2	11.203679	9.9428282	-.71652693	-.07128334	.83960724	-.67135435		0	0	0	1	0	1	0	1	-.44307378	-.045172557	-.67135435	.031965751	1	3	.07568042	.7639268	.7639268	1.2608509	.91089058	1	0	0	0	1
511531	6	2018	62700	14442.5	-.39203855	Yes	Southern lowlands	Yes	Yes	45	Yes	1	2	2	11.046117	9.5779305	-.39203855	-.36489773	-.15756226	.32448837	-.07128334	0	0	0	1	0	1	0	1	-.44307378	-.71652693	.32448837	.031965751	1	3	-.40425625	.24669401	.24669401	1.4681864	.20733547	1	0	0	0	1
511591	1	2008	43850	8427	.439619	Yes	Southern lowlands	Yes	Yes	45	Yes	1	7	6	10.68853	9.039196	.439619					0	0	0	1	0	1	0	1	.99421698			-.058713317	5	3				1.649334		0	1	0	0	2
511591	2	2010	57875		1.2131952	Yes	Southern lowlands	Yes	Yes	47	Yes	1	7	7	10.966041		1.2131952		.27751064	.7735762		0	0	0	1	0	1	0	1	.99421698	.439619	.7735762	-.058713317	5	3						0	1	0	0	2
511591	3	2012	71120		1.2133207	Yes	Southern lowlands	Yes	Yes	49	Yes	1	7	7	11.172124		1.2133207		.2060833	.00012552738		0	0	0	1	0	1	0	1	.99421698	1.2131952	.00012552738	-.058713317	5	3	.83801109	-.63192779	-.63192779			0	1	0	0	2
511591	4	2014	162800	58565	1.9055015	Yes	Southern lowlands	Yes	Yes	51	Yes	1	8	7	12.000278	10.977893	1.9055015		.82815361	.69218075		0	0	0	1	0	1	0	1	.99421698	1.2133207	.69218075	-.058713317	5	3	.93513083	-.10697722	-.10697722	1.0223846		0	1	0	0	2
511591	5	2016	104300	17755	1.0476129	Yes	Southern lowlands	Yes	Yes	53	Yes	1	7	6	11.555027	9.7844229	1.0476129	-1.19347	-.44525051	-.85788858		0	0	0	1	0	1	0	1	.99421698	1.9055015	-.85788858	-.058713317	5	3	.41747934	-.86272985	-.86272985	1.7706041	.74821949	0	1	0	0	2
511591	6	2018	80334	17026.25	.14605241	Yes	Southern lowlands	Yes	Yes	55	Yes	1	6	5	11.293948	9.7425117	.14605241	-.041911125	-.26107883	-.90156049	-1.19347	0	0	0	1	0	1	0	1	.99421698	1.0476129	-.90156049	-.058713317	5	3	.81900829	-1.0800871	-1.0800871	1.5514364	-.21916771	0	1	0	0	2
511793	1	2008	13200		-.74408817	Yes	Southern lowlands	Yes	Yes	39	No	1	1	1	9.4879723		-.74408817					0	0	0	1	0	1	0	1	-1.4751055			-.17768304	1	2						1	0	0	0	1
511793	2	2010	25000	10070	-1.7709436	Yes	Southern lowlands	Yes	Yes	41	No	1	1	1	10.126631	9.2173157	-1.7709436		.63865852	-1.0268555		0	0	0	1	0	1	0	1	-1.4751055	-.74408817	-1.0268555	-.17768304	1	2				.90931511		1	0	0	0	1
511793	3	2012	25000		-1.6797993	Yes	Southern lowlands	Yes	Yes	43	No	1	1	1	10.126631		-1.6797993		0	.091144323		0	0	0	1	0	1	0	1	-1.4751055	-1.7709436	.091144323	-.17768304	1	2	-.4912965	.4912965	.4912965			1	0	0	0	1
511793	4	2014	37800		-1.4408202	Yes	Southern lowlands	Yes	Yes	45	No	1	1	1	10.540065		-1.4408202		.41343403	.2389791		0	0	0	1	0	1	0	1	-1.4751055	-1.6797993	.2389791	-.17768304	1	2	-.1973397	.61077374	.61077374			1	0	0	0	1
511793	5	2016	60000	13316.25	-1.5824783	Yes	Southern lowlands	Yes	Yes	47	No	1	1	1	11.0021	9.4967403	-1.5824783		.46203518	-.14165807		0	0	0	1	0	1	0	1	-1.4751055	-1.4408202	-.14165807	-.17768304	1	2	-.4135786	.87561375	.87561375	1.5053596		1	0	0	0	1
511793	6	2018	51005	17026.25	-1.6325034	Yes	Southern lowlands	Yes	Yes	49	No	1	1	1	10.839679	9.7425117	-1.6325034	.24577141	-.16242123	-.050025105		0	0	0	1	0	1	0	1	-1.4751055	-1.5824783	-.050025105	-.17768304	1	2	-.45289755	.29047632	.29047632	1.097167	-.40819263	1	0	0	0	1
605371	1	2008	107980		.2244506	Yes	Central highlands	Yes	Yes	49	Yes	1	5	5	11.589702		.2244506					0	0	1	0	0	1	0	1	.63361818			.12019255	4	4						0	0	0	0
605371	2	2010	34365		.81747609	Yes	Central highlands	Yes	Yes	51	Yes	1	3	3	10.444794		.81747609		-1.144908	.59302551		0	0	1	0	0	1	0	1	.63361818	.2244506	.59302551	.12019255	4	4						0	0	0	0
605371	3	2012	92800	27560	1.1246963	Yes	Central highlands	Yes	Yes	53	Yes	1	3	3	11.438202	10.224121	1.1246963		.9934082	.30722016		0	0	1	0	0	1	0	1	.63361818	.81747609	.30722016	.12019255	4	4	.69533849	.29806972	.29806972	1.2140808		0	0	0	0
605371	4	2014	156310	16801	1.1422288	Yes	Central highlands	Yes	Yes	55	Yes	1	4	4	11.959597	9.7291937	1.1422288	-.49492741	.52139473	.017532587		0	0	1	0	0	1	0	1	.63361818	1.1246963	.017532587	.12019255	4	4	-.15711705	.6785118	.6785118	2.2304029	1.0163221	0	0	0	0
605371	5	2016	41440	8943.75	-.33255619	Yes	Central highlands	Yes	Yes	57	Yes	1	5	4	10.632002	9.0987101	-.33255619	-.63048363	-1.3275948	-1.4747851	-.49492741	0	0	1	0	0	1	0	1	.63361818	1.1422288	-1.4747851	.12019255	4	4	.13426061	-1.4618554	-1.4618554	1.5332918	-.69711113	0	0	0	0
605371	6	2018	68800	18550	.82541341	Yes	Central highlands	Yes	Yes	59	Yes	1	5	4	11.138959	9.8282251	.82541341	.72951508	.50695705	1.1579696	-.63048363	0	0	1	0	0	1	0	1	.63361818	-.33255619	1.1579696	.12019255	4	4	1.0151483	-.50819129	-.50819129	1.3107338	-.22255802	0	0	0	0
605373	1	2008	19920		-.13737424	Yes	Central highlands	Yes	Yes	39	Yes	1	5	2	9.8994799		-.13737424					0	0	1	0	0	1	0	1	-.024722477			.072544649	2	4						0	0	0	0
605373	2	2010	84958		.16359372	Yes	Central highlands	Yes	Yes	41	Yes	1	5	3	11.349913		.16359372		1.4504328	.30096796		0	0	1	0	0	1	0	1	-.024722477	-.13737424	.30096796	.072544649	2	4						0	0	0	0
605373	3	2012	75930	20802.5	.61305845	Yes	Central highlands	Yes	Yes	43	Yes	1	5	4	11.237567	9.9428282	.61305845		-.1123457	.44946474		0	0	1	0	0	1	0	1	-.024722477	.16359372	.44946474	.072544649	2	4	-.20600769	.093662001	.093662001	1.2947388		0	0	0	0
605373	4	2014	103780		-.51664418	Yes	Central highlands	Yes	Yes	45	Yes	1	5	4	11.550029		-.51664418		.31246185	-1.1297026		0	0	1	0	0	1	0	1	-.024722477	.61305845	-1.1297026	.072544649	2	4	.5360865	-.22362465	-.22362465			0	0	0	0
605373	5	2016	43300	35377.5	-.49631754	Yes	Central highlands	Yes	Yes	47	Yes	1	5	4	10.675908	10.473831	-.49631754		-.87412071	.020326644		0	0	1	0	0	1	0	1	-.024722477	-.51664418	.020326644	.072544649	2	4	.31433222	-1.188453	-1.188453	.20207691		0	0	0	0
605373	6	2018	160700	34052.5	.22534892	Yes	Central highlands	Yes	Yes	49	Yes	1	5	5	11.987294	10.435658	.22534892	-.038172722	1.3113861	.72166646		0	0	1	0	0	1	0	1	-.024722477	-.49631754	.72166646	.072544649	2	4	.99600112	.31538498	.31538498	1.5516357	1.3495588	0	0	0	0
605531	1	2008	100535	24578.75	.62239796	Yes	Central highlands	Yes	Yes	45	Yes	6	5	5	11.518261	10.109637	.62239796					0	0	1	0	0	1	0	1	1.2769991			-.018663894	5	3				1.4086237		0	1	0	0	2
605531	2	2010	116960	19146.25	1.6452675	Yes	Central highlands	Yes	Yes	47	Yes	5	5	5	11.669587	9.8598623	1.6452675	-.24977493	.15132618	1.0228696		0	0	1	0	0	1	0	1	1.2769991	.62239796	1.0228696	-.018663894	5	3				1.8097248	.40110111	0	1	0	0	2
605531	3	2012	65800	16496.25	.61253411	Yes	Central highlands	Yes	Yes	49	Yes	5	5	5	11.094375	9.7108879	.61253411	-.14897442	-.57521248	-1.0327334	-.24977493	0	0	1	0	0	1	0	1	1.2769991	1.6452675	-1.0327334	-.018663894	5	3	.67308754	-1.2483001	-1.2483001	1.3834867	-.42623806	0	1	0	0	2
605531	4	2014	235925	75498.5	4.2973323	Yes	Central highlands	Yes	Yes	51	Yes	5	5	5	12.371269	11.231868	4.2973323	1.5209799	1.2768946	3.6847982	-.14897442	0	0	1	0	0	1	0	1	1.2769991	.61253411	3.6847982	-.018663894	5	3	1.0096605	.26723415	.26723415	1.1394014	-.24408531	0	1	0	0	2
605531	5	2016	190250	19444.375	-.044615354	Yes	Central highlands	Yes	Yes	53	Yes	2	3	3	12.156095	9.8753128	-.044615354	-1.356555	-.21517467	-4.3419476	1.5209799	0	0	1	0	0	1	0	1	1.2769991	4.2973323	-4.3419476	-.018663894	5	3	-.43548626	.22031158	.22031158	2.2807817	1.1413803	0	1	0	0	2
605531	6	2018	307750	36503.75	.52907836	Yes	Central highlands	Yes	Yes	55	Yes	6	3	3	12.637043	10.50517	.52907836	.62985706	.48094845	.57369369	-1.356555	0	0	1	0	0	1	0	1	1.2769991	-.044615354	.57369369	-.018663894	5	3	.44667935	.034269102	.034269102	2.1318731	-.14890862	0	1	0	0	2
605532	1	2008	18780	11262.5	-.49812835	Yes	Central highlands	No	Yes	61	No	1	2	2	9.8405476	9.3292341	-.49812835					0	0	1	0	1	0	0	1	-.20630424			.24007201	2	5				.51131344		0	0	0	1	4
605532	2	2010	102310		-.10280003	Yes	Central highlands	No	Yes	63	No	1	3	3	11.535763		-.10280003		1.6952152	.39532834		0	0	1	0	1	0	0	1	-.20630424	-.49812835	.39532834	.24007201	2	5						0	0	0	1	4
605532	3	2012	40750	6227.5	-.017984333	Yes	Central highlands	No	Yes	65	No	1	3	3	10.615211	8.7367306	-.017984333		-.9205513	.084815696		0	0	1	0	1	0	0	1	-.20630424	-.10280003	.084815696	.24007201	2	5	-.77643794	-.14411338	-.14411338	1.8784809		0	0	0	1	4
605533	1	2008	18045		-2.0830216	Yes	Central highlands	No	Yes	40	No	1	4	2	9.8006239		-2.0830216					0	0	1	0	1	0	0	1	-.87789422			.51234072	1	5						1	0	0	1	4
605533	2	2010	47890		-1.3960317	Yes	Central highlands	No	Yes	42	No	1	3	2	10.776662		-1.3960317		.97603798	.6869899		0	0	1	0	1	0	0	1	-.87789422	-2.0830216	.6869899	.51234072	1	5						1	0	0	1	4
605533	3	2012	18030		-1.1009318	Yes	Central highlands	No	Yes	44	No	1	2	1	9.7997923		-1.1009318		-.97686958	.29509997		0	0	1	0	1	0	0	1	-.87789422	-1.3960317	.29509997	.51234072	1	5	-.58454591	-.39232367	-.39232367			1	0	0	1	4
605533	4	2014	27490		-.96967179	Yes	Central highlands	No	Yes	46	No	1	2	1	10.221578		-.96967179		.42178535	.13125998		0	0	1	0	1	0	0	1	-.87789422	-1.1009318	.13125998	.51234072	1	5	.34673524	.075050108	.075050108			1	0	0	1	4
605533	5	2016	35000	9142.5	-.19639036	Yes	Central highlands	No	Yes	48	No	1	3	3	10.463103	9.1206894	-.19639036		.24152565	.77328146		0	0	1	0	1	0	0	1	-.87789422	-.96967179	.77328146	.51234072	1	5	-.02502827	.26655391	.26655391	1.3424139		1	0	0	1	4
605533	6	2018	74920	32661.25	.47868195	Yes	Central highlands	No	Yes	50	Yes	1	3	3	11.224176	10.393945	.47868195	1.2732553	.76107311	.67507231		0	0	1	0	1	0	0	1	-.87789422	-.19639036	.67507231	.51234072	1	5	.046635251	.71443784	.71443784	.83023167	-.51218224	1	0	0	1	4
605731	1	2008	7645	10215.75	-.038332332	Yes	Central highlands	Yes	No	40	Yes	1	4	2	8.9418068	9.2316856	-.038332332					0	0	1	0	0	1	1	0	.096373275			-.019712184	3	3				-.28987885		0	0	0	0
605731	2	2010	33070	10851.75	.20755474	Yes	Central highlands	Yes	No	42	Yes	1	4	3	10.406382	9.2920818	.20755474	.060396194	1.4645748	.24588707		0	0	1	0	0	1	1	0	.096373275	-.038332332	.24588707	-.019712184	3	3				1.1142998	1.4041786	0	0	0	0
605731	3	2012	44200		-.12366313	Yes	Central highlands	Yes	No	44	Yes	1	4	4	10.69648		-.12366313		.29009819	-.33121789	.060396194	0	0	1	0	0	1	1	0	.096373275	.20755474	-.33121789	-.019712184	3	3	-.29897368	.58907187	.58907187			0	0	0	0
605731	4	2014	69556		.77318406	Yes	Central highlands	Yes	No	46	Yes	1	4	4	11.149887		.77318406		.45340729	.89684719		0	0	1	0	0	1	1	0	.096373275	-.12366313	.89684719	-.019712184	3	3	.25481966	.19858764	.19858764			0	0	0	0
605731	5	2016	105300	31270	-.10361043	Yes	Central highlands	Yes	No	48	Yes	1	4	4	11.564569	10.350414	-.10361043		.41468143	-.87679446		0	0	1	0	0	1	1	0	.096373275	.77318406	-.87679446	-.019712184	3	3	.1598749	.25480652	.25480652	1.2141542		0	0	0	0
605731	6	2018	77644	14045	-.13689326	Yes	Central highlands	Yes	No	50	Yes	1	4	4	11.25989	9.5500221	-.13689326	-.80039215	-.30467892	-.033282831		0	0	1	0	0	1	1	0	.096373275	-.10361043	-.033282831	-.019712184	3	3	.16290382	-.46758273	-.46758273	1.7098675	.49571323	0	0	0	0
605732	1	2008	42385		.048926011	Yes	Central highlands	Yes	No	36	Yes	1	7	2	10.65455		.048926011					0	0	1	0	0	1	1	0	.97012633			.20938197	5	5						0	1	0	1	4
605732	2	2010	254860	29282.5	.62718695	Yes	Central highlands	Yes	No	38	Yes	1	7	3	12.44847	10.284745	.62718695		1.7939205	.57826096		0	0	1	0	0	1	1	0	.97012633	.048926011	.57826096	.20938197	5	5				2.1637249		0	1	0	1	4
605732	3	2012	133874	29812.5	1.3250791	Yes	Central highlands	Yes	No	40	Yes	1	8	4	11.804654	10.302683	1.3250791	.01793766	-.64381599	.69789213		0	0	1	0	0	1	1	0	.97012633	.62718695	.69789213	.20938197	5	5	-.11425255	-.52956343	-.52956343	1.5019712	-.66175365	0	1	0	1	4
605732	4	2014	252295		1.372348	Yes	Central highlands	Yes	No	42	Yes	1	10	5	12.438354		1.372348		.63370037	.047268867	.01793766	0	0	1	0	0	1	1	0	.97012633	1.3250791	.047268867	.20938197	5	5	1.3306092	-.69690883	-.69690883			0	1	0	1	4
605732	5	2016	171640	7287.5	1.3513821	Yes	Central highlands	Yes	No	44	Yes	1	9	6	12.053155	8.8939161	1.3513821		-.38519955	-.020965815		0	0	1	0	0	1	1	0	.97012633	1.372348	-.020965815	.20938197	5	5	.73911947	-1.124319	-1.124319	3.1592388		0	1	0	1	4
605732	6	2018	151005	23386.25	1.0958358	Yes	Central highlands	Yes	No	46	Yes	1	9	6	11.925068	10.059903	1.0958358	1.165987	-.12808704	-.25554633		0	0	1	0	0	1	1	0	.97012633	1.3513821	-.25554633	.20938197	5	5	1.2174684	-1.3455554	-1.3455554	1.8651648	-1.2940741	0	1	0	1	4
605733	1	2008	141206		-.32963708	Yes	Central highlands	Yes	No	39	Yes	1	11	7	11.857975		-.32963708					0	0	1	0	0	1	1	0	.104162			.037874185	3	3						0	0	0	0
605733	2	2010	120390	21080.75	-.1567724	Yes	Central highlands	Yes	No	41	Yes	1	8	6	11.698492	9.9561157	-.1567724		-.15948296	.17286468		0	0	1	0	0	1	1	0	.104162	-.32963708	.17286468	.037874185	3	3				1.7423763		0	0	0	0
605733	3	2012	116840		.53926587	Yes	Central highlands	Yes	No	43	Yes	1	10	8	11.668561		.53926587		-.029931068	.69603825		0	0	1	0	0	1	1	0	.104162	-.1567724	.69603825	.037874185	3	3	1.4538792	-1.4838103	-1.4838103			0	0	0	0
605733	4	2014	90972		.54925328	Yes	Central highlands	Yes	No	45	Yes	1	8	6	11.418307		.54925328		-.25025368	.0099874139		0	0	1	0	0	1	1	0	.104162	.53926587	.0099874139	.037874185	3	3	.97482902	-1.2250828	-1.2250828			0	0	0	0
605733	5	2016	143360	25850.75	.16312845	Yes	Central highlands	Yes	No	47	Yes	1	5	3	11.873115	10.160095	.16312845		.45480728	-.38612485		0	0	1	0	0	1	1	0	.104162	.54925328	-.38612485	.037874185	3	3	.46520725	-.010399959	-.010399959	1.7130194		0	0	0	0
605733	6	2018	87610	17490	-.14026611	Yes	Central highlands	Yes	No	49	Yes	1	6	5	11.380651	9.7693844	-.14026611	-.39071083	-.49246407	-.30339456		0	0	1	0	0	1	1	0	.104162	.16312845	-.30339456	.037874185	3	3	.42979118	-.92225528	-.92225528	1.6112661	-.10175323	0	0	0	0
605791	1	2008	54500	7976.5	-.14563335	Yes	Central highlands	Yes	Yes	36	Yes	1	4	2	10.905956	8.9842548	-.14563335					0	0	1	0	0	1	0	1	.13647543			.19022068	3	5				1.9217014		0	0	0	1	4
605791	2	2010	98720	25241.25	-.0086336462	Yes	Central highlands	Yes	Yes	38	Yes	1	4	2	11.500043	10.136235	-.0086336462	1.1519804	.59408665	.13699971		0	0	1	0	0	1	0	1	.13647543	-.14563335	.13699971	.19022068	3	5				1.3638077	-.55789375	0	0	0	1	4
605791	3	2012	55620	15833.75	.33571228	Yes	Central highlands	Yes	Yes	40	Yes	1	4	3	10.926298	9.669899	.33571228	-.46633625	-.57374477	.34434593	1.1519804	0	0	1	0	0	1	0	1	.13647543	-.0086336462	.34434593	.19022068	3	5	.032651994	-.60639679	-.60639679	1.2563992	-.10740852	0	0	0	1	4
605791	4	2014	90240	22631	.37382743	Yes	Central highlands	Yes	Yes	42	Yes	1	4	3	11.410228	10.027076	.37382743	.35717678	.48392963	.038115144	-.46633625	0	0	1	0	0	1	0	1	.13647543	.33571228	.038115144	.19022068	3	5	.58322287	-.099293217	-.099293217	1.383152	.12675285	0	0	0	1	4
605791	5	2016	118960	18616.25	-.54189026	Yes	Central highlands	Yes	Yes	44	Yes	1	4	3	11.686543	9.83179	-.54189026	-.1952858	.27631474	-.91571772	.35717678	0	0	1	0	0	1	0	1	.13647543	.37382743	-.91571772	.19022068	3	5	.054569744	.22174498	.22174498	1.8547525	.47160053	0	0	0	1	4
605791	6	2018	192500	27096.25	.80547017	Yes	Central highlands	Yes	Yes	46	Yes	1	4	4	12.167851	10.20715	.80547017	.37536049	.48130894	1.3473604	-.1952858	0	0	1	0	0	1	0	1	.13647543	-.54189026	1.3473604	.19022068	3	5	.26150373	.21980521	.21980521	1.960701	.10594845	0	0	0	1	4
605792	1	2008	36170	5459	-.32203904	Yes	Central highlands	Yes	Yes	40	Yes	1	5	3	10.495985	8.6050205	-.32203904					0	0	1	0	0	1	0	1	.27944002			.10818789	3	4				1.8909645		0	0	0	0
605792	2	2010	122550	26168.75	.40009776	Yes	Central highlands	Yes	Yes	42	Yes	1	5	3	11.716274	10.172321	.40009776	1.5673008	1.2202892	.7221368		0	0	1	0	0	1	0	1	.27944002	-.32203904	.7221368	.10818789	3	4				1.5439529	-.34701157	0	0	0	0
605792	3	2012	91690		1.6091307	Yes	Central highlands	Yes	Yes	44	Yes	1	5	4	11.426168		1.6091307		-.29010582	1.209033	1.5673008	0	0	1	0	0	1	0	1	.27944002	.40009776	1.209033	.10818789	3	4	-.1022785	-.18782732	-.18782732			0	0	0	0
605792	4	2014	658000		.975025	Yes	Central highlands	Yes	Yes	46	Yes	1	5	5	13.39696		.975025		1.9707918	-.63410574		0	0	1	0	0	1	0	1	.27944002	1.6091307	-.63410574	.10818789	3	4	.73641819	1.2343737	1.2343737			0	0	0	0
605792	5	2016	243200	99507.5	-1.2044748	Yes	Central highlands	Yes	Yes	48	Yes	1	5	5	12.401639	11.507988	-1.2044748		-.99532127	-2.1794999		0	0	1	0	0	1	0	1	.27944002	.975025	-2.1794999	.10818789	3	4	-.37571907	-.6196022	-.6196022	.89365101		0	0	0	0
605792	6	2018	165100	31667.5	.21890047	Yes	Central highlands	Yes	Yes	50	Yes	1	5	5	12.014307	10.363047	.21890047	-1.1449413	-.38733196	1.4233752		0	0	1	0	0	1	0	1	.27944002	-1.2044748	1.4233752	.10818789	3	4	1.0469002	-1.4342321	-1.4342321	1.6512604	.75760937	0	0	0	0
605793	1	2008	86510	4107.5	-.21882723	Yes	Central highlands	Yes	No	37	Yes	1	4	2	11.368015	8.32057	-.21882723					0	0	1	0	0	1	1	0	1.0163535			1.2757288	5	5				3.0474453		0	1	0	1	4
605793	2	2010	67816	18152.5	.17004551	Yes	Central highlands	Yes	Yes	39	Yes	2	4	2	11.124554	9.8065634	.17004551	1.4859934	-.24346161	.38887274		0	0	1	0	0	1	0	1	1.0163535	-.21882723	.38887274	1.2757288	5	5				1.3179903	-1.729455	0	1	0	1	4
605793	3	2012	129910		.50583625	Yes	Central highlands	Yes	Yes	41	Yes	1	4	2	11.774597		.50583625		.65004349	.33579075	1.4859934	0	0	1	0	0	1	0	1	1.0163535	.17004551	.33579075	1.2757288	5	5	.30892754	.34111595	.34111595			0	1	0	1	4
605793	4	2014	147260	37709.5	3.6083593	Yes	Central highlands	Yes	Yes	43	Yes	1	4	3	11.899955	10.537667	3.6083593		.12535763	3.1025231		0	0	1	0	0	1	0	1	1.0163535	.50583625	3.1025231	1.2757288	5	5	-.01810926	.14346689	.14346689	1.3622875		0	1	0	1	4
605797	5	2016	156200	71483.75	-.1185597	Yes	Central highlands	Yes	Yes	45	Yes	1	4	4	11.958893	11.177225	-.1185597					0	0	1	0	0	1	0	1	.61922002			1.4755595	4	5				.78166771		0	0	0	1	4
605797	6	2018	215340	30740	1.3569998	Yes	Central highlands	Yes	Yes	47	Yes	1	4	4	12.279973	10.33332	1.3569998	-.84390545	.32108021	1.4755595		0	0	1	0	0	1	0	1	.61922002	-.1185597	1.4755595	1.4755595	4	5				1.9466534	1.1649857	0	0	0	1	4
605942	1	2008	142160	9434	.06440559	Yes	Central highlands	Yes	Yes	36	Yes	1	4	2	11.864709	9.1520758	.06440559					0	0	1	0	0	1	0	1	.90800655			.49831885	5	5				2.7126331		0	1	0	1	4
605942	2	2010	342300	29507.75	.67042404	Yes	Central highlands	Yes	Yes	38	Yes	1	4	2	12.743443	10.292408	.67042404	1.1403322	.87873363	.60601842		0	0	1	0	0	1	0	1	.90800655	.06440559	.60601842	.49831885	5	5				2.4510345	-.26159859	0	1	0	1	4
605942	3	2012	153950	22127.5	1.3378345	Yes	Central highlands	Yes	Yes	40	Yes	1	4	2	11.944384	10.004577	1.3378345	-.28783131	-.79905891	.66741043	1.1403322	0	0	1	0	0	1	0	1	.90800655	.67042404	.66741043	.49831885	5	5	-.22738805	-.57167083	-.57167083	1.9398069	-.51122761	0	1	0	1	4
605942	4	2014	426475	46626.75	1.5593622	Yes	Central highlands	Yes	Yes	42	Yes	1	5	3	12.963309	10.749929	1.5593622	.74535275	1.0189257	.2215277	-.28783131	0	0	1	0	0	1	0	1	.90800655	1.3378345	.2215277	.49831885	5	5	.77071816	.24820754	.24820754	2.2133799	.27357292	0	1	0	1	4
605943	1	2008	98832	11660	-.1399921	Yes	Central highlands	Yes	Yes	39	Yes	2	4	3	11.501177	9.3639193	-.1399921					0	0	1	0	0	1	0	1	.79351455			.43543109	4	5				2.1372576		0	0	0	1	4
605943	2	2010	177100		.39803755	Yes	Central highlands	Yes	Yes	41	Yes	2	4	4	12.08447		.39803755		.58329296	.53802967		0	0	1	0	0	1	0	1	.79351455	-.1399921	.53802967	.43543109	4	5						0	0	0	1	4
605943	3	2012	297900	30673.75	1.7497116	Yes	Central highlands	Yes	Yes	43	Yes	1	4	4	12.604513	10.331162	1.7497116		.52004337	1.3516741		0	0	1	0	0	1	0	1	.79351455	.39803755	1.3516741	.43543109	4	5	.13626534	.38377804	.38377804	2.2733507		0	0	0	1	4
605943	4	2014	193200	15370	1.1663011	Yes	Central highlands	Yes	Yes	45	Yes	1	5	5	12.171481	9.640173	1.1663011	-.69098949	-.43303204	-.5834105		0	0	1	0	0	1	0	1	.79351455	1.7497116	-.5834105	.43543109	4	5	.3514244	-.78445643	-.78445643	2.5313082	.25795746	0	0	0	1	4
606331	1	2008	11360		.021931183	Yes	Central highlands	Yes	No	37	Yes	1	6	2	9.3378534		.021931183					0	0	1	0	0	1	1	0	1.11341			.46083599	5	5						0	1	0	1	4
606331	2	2010	88295		.8237046	Yes	Central highlands	Yes	No	39	Yes	1	6	2	11.388439		.8237046		2.0505857	.80177343		0	0	1	0	0	1	1	0	1.11341	.021931183	.80177343	.46083599	5	5						0	1	0	1	4
606331	3	2012	80250	24645	.67826456	Yes	Central highlands	Yes	No	41	Yes	1	6	4	11.292902	10.112329	.67826456		-.095537186	-.14544004		0	0	1	0	0	1	1	0	1.11341	.8237046	-.14544004	.46083599	5	5	-.4030591	.30752191	.30752191	1.1805725		0	1	0	1	4
606331	4	2014	50930		1.1777512	Yes	Central highlands	Yes	No	43	Yes	1	6	5	10.838207		1.1777512		-.45469475	.49948663		0	0	1	0	0	1	1	0	1.11341	.67826456	.49948663	.46083599	5	5	.74392378	-1.1986185	-1.1986185			0	1	0	1	4
606331	5	2016	114960	22127.5	1.6526972	Yes	Central highlands	Yes	No	45	Yes	1	5	4	11.65234	10.004577	1.6526972		.81413269	.47494602		0	0	1	0	0	1	1	0	1.11341	1.1777512	.47494602	.46083599	5	5	.70210326	.11202941	.11202941	1.6477633		0	1	0	1	4
606331	6	2018	131848	56445	2.3261111	Yes	Central highlands	Yes	No	47	Yes	1	5	4	11.789405	10.941022	2.3261111	.93644524	.13706493	.67341387		0	0	1	0	0	1	1	0	1.11341	1.6526972	.67341387	.46083599	5	5	.071054839	.066010095	.066010095	.84838295	-.7993803	0	1	0	1	4
606332	1	2008	21950		.31405818	Yes	Central highlands	Yes	No	38	Yes	1	5	4	9.9965219		.31405818					0	0	1	0	0	1	1	0	.4943231			.017792553	4	3						0	0	0	0
606332	2	2010	48172	6823.75	1.3209351	Yes	Central highlands	Yes	No	40	Yes	1	5	4	10.782534	8.8281641	1.3209351		.7860117	1.0068769		0	0	1	0	0	1	1	0	.4943231	.31405818	1.0068769	.017792553	4	3				1.9543695		0	0	0	0
606332	3	2012	82148		.29094598	Yes	Central highlands	Yes	No	42	Yes	1	4	4	11.316278		.29094598		.53374386	-1.0299891		0	0	1	0	0	1	1	0	.4943231	1.3209351	-1.0299891	.017792553	4	3	.045835376	.48790848	.48790848			0	0	0	0
606332	4	2014	24900	23850	.22305201	Yes	Central highlands	Yes	No	44	Yes	1	3	3	10.122623	10.079539	.22305201		-1.1936541	-.067893967		0	0	1	0	0	1	1	0	.4943231	.29094598	-.067893967	.017792553	4	3	-.047819622	-1.1458344	-1.1458344	.043084145		0	0	0	0
606332	5	2016	109650	10600	.41392645	Yes	Central highlands	Yes	No	46	Yes	1	3	3	11.605049	9.268609	.41392645	-.81093025	1.4824257	.19087444		0	0	1	0	0	1	1	0	.4943231	.22305201	.19087444	.017792553	4	3	.77410418	.70832151	.70832151	2.3364401	2.2933559	0	0	0	0
606332	6	2018	104915	39750	.40302092	Yes	Central highlands	No	No	48	No	1	3	3	11.560905	10.590365	.40302092	1.3217564	-.044143677	-.010905534	-.81093025	0	0	1	0	1	0	1	0	.4943231	.41392645	-.010905534	.017792553	4	3	-.53936905	.4952254	.4952254	.97054005	-1.3659	0	0	0	0
606333	1	2008	14840		-.63569778	Yes	Central highlands	Yes	No	39	Yes	1	3	3	9.6050816		-.63569778					0	0	1	0	0	1	1	0	.048399128			.10665186	3	4						0	0	0	0
606333	2	2010	30860		.88707596	Yes	Central highlands	Yes	No	41	Yes	1	3	3	10.337216		.88707596		.73213482	1.5227737		0	0	1	0	0	1	1	0	.048399128	-.63569778	1.5227737	.10665186	3	4						0	0	0	0
606333	3	2012	62977	39220	.33306789	Yes	Central highlands	Yes	No	43	Yes	2	3	3	11.050525	10.576942	.33306789		.71330833	-.55400807		0	0	1	0	0	1	1	0	.048399128	.88707596	-.55400807	.10665186	3	4	-.092560716	.80586904	.80586904	.47358227		0	0	0	0
606333	4	2014	77810	38425	-.0016969712	Yes	Central highlands	Yes	No	45	Yes	2	3	2	11.262025	10.556463	-.0016969712	-.020479202	.21150017	-.33476487		0	0	1	0	0	1	1	0	.048399128	.33306789	-.33476487	.10665186	3	4	-.22118667	.43268684	.43268684	.70556164	.23197937	0	0	0	0
606333	5	2016	73805	19742.5	-.18991585	Yes	Central highlands	Yes	No	47	Yes	2	4	3	11.209182	9.8905287	-.18991585	-.66593456	-.052843094	-.18821888	-.020479202	0	0	1	0	0	1	1	0	.048399128	-.0016969712	-.18821888	.10665186	3	4	.20664443	-.25948754	-.25948754	1.3186531	.61309147	0	0	0	0
606333	6	2018	52718	24645	-.10243849	Yes	Central highlands	Yes	No	49	Yes	1	5	4	10.872712	10.112329	-.10243849	.2218008	-.33646965	.087477364	-.66593456	0	0	1	0	0	1	1	0	.048399128	-.18991585	.087477364	.10665186	3	4	.47573051	-.81220013	-.81220013	.76038265	-.55827045	0	0	0	0
606351	1	2008	28050		-.62280983	Yes	Central highlands	Yes	No	58	Yes	1	4	3	10.241744		-.62280983					0	0	1	0	0	1	1	0	-.53251851			-.021511391	1	3						1	0	0	0	1
606351	2	2010	73360	10030.25	-.30281723	Yes	Central highlands	Yes	No	60	Yes	1	3	2	11.203135	9.2133608	-.30281723		.9613905	.3199926		0	0	1	0	0	1	1	0	-.53251851	-.62280983	.3199926	-.021511391	1	3				1.9897738		1	0	0	0	1
606351	3	2012	26304	17039.5	-.32331377	Yes	Central highlands	Yes	No	62	Yes	1	3	2	10.177476	9.743289	-.32331377	.52992821	-1.0256586	-.020496547		0	0	1	0	0	1	1	0	-.53251851	-.30281723	-.020496547	-.021511391	1	3	-.5189603	-.50669831	-.50669831	.43418694	-1.5555868	1	0	0	0	1
606351	4	2014	147480		-.70479631	Yes	Central highlands	No	No	63	No	4	5	2	11.901448		-.70479631		1.7239723	-.38148254	.52992821	0	0	1	0	1	0	1	0	-.53251851	-.32331377	-.38148254	-.021511391	1	3	.72398859	.99998373	.99998373			1	0	0	0	1
606351	5	2016	35880	15900	-.70885539	Yes	Central highlands	No	No	65	No	1	5	2	10.487935	9.6740742	-.70885539		-1.4135132	-.0040590763		0	0	1	0	1	0	1	0	-.53251851	-.70479631	-.0040590763	-.021511391	1	3	-.75592273	-.65759045	-.65759045	.81386089		1	0	0	0	1
606352	1	2008	59760	16761.25	-.80688977	Yes	Central highlands	Yes	No	66	Yes	1	5	2	10.998092	9.7268248	-.80688977					0	0	1	0	0	1	1	0	.65670335			.42193392	4	5				1.2712669		0	0	0	1	4
606352	2	2010	72888		1.0064032	Yes	Central highlands	Yes	No	68	Yes	1	5	2	11.196679		1.0064032		.19858742	1.813293		0	0	1	0	0	1	1	0	.65670335	-.80688977	1.813293	.42193392	4	5						0	0	0	1	4
606352	3	2012	98450	20073.75	-.32687148	Yes	Central highlands	Yes	No	70	Yes	1	5	2	11.497304	9.9071684	-.32687148		.30062485	-1.3332747		0	0	1	0	0	1	1	0	.65670335	1.0064032	-1.3332747	.42193392	4	5	-.05558781	.35621265	.35621265	1.5901356		0	0	0	1	4
606352	4	2014	52160		1.1703467	Yes	Central highlands	Yes	No	72	Yes	4	5	2	10.862071		1.1703467		-.63523293	1.4972183		0	0	1	0	0	1	1	0	.65670335	-.32687148	1.4972183	.42193392	4	5	.0099507207	-.64518362	-.64518362			0	0	0	1	4
606352	5	2016	129000	21465	1.5944517	Yes	Central highlands	Yes	No	74	Yes	1	5	2	11.767568	9.9741793	1.5944517		.9054966	.42410493		0	0	1	0	0	1	1	0	.65670335	1.1703467	.42410493	.42193392	4	5	.31725907	.58823752	.58823752	1.7933884		0	0	0	1	4
606352	6	2018	98480	13515	1.3027798	Yes	Central highlands	Yes	No	76	Yes	1	5	3	11.497609	9.5115557	1.3027798	-.4626236	-.2699585	-.29167187		0	0	1	0	0	1	1	0	.65670335	1.5944517	-.29167187	.42193392	4	5	-.32363901	.053680524	.053680524	1.9860535	.1926651	0	0	0	1	4
606353	1	2008	41486		-.86376244	Yes	Central highlands	Yes	No	38	Yes	1	4	2	10.633111		-.86376244					0	0	1	0	0	1	1	0	.15373553			.41582686	3	5						0	0	0	1	4
606353	2	2010	36388		-.26534569	Yes	Central highlands	Yes	No	40	Yes	1	5	2	10.501994		-.26534569		-.13111687	.59841675		0	0	1	0	0	1	1	0	.15373553	-.86376244	.59841675	.41582686	3	5						0	0	0	1	4
606353	3	2012	35284		-.062409673	Yes	Central highlands	Yes	No	42	Yes	1	5	2	10.471185		-.062409673		-.030809402	.20293602		0	0	1	0	0	1	1	0	.15373553	-.26534569	.20293602	.41582686	3	5	.32480517	-.35561457	-.35561457			0	0	0	1	4
606353	4	2014	225485	9314.75	.19408579	Yes	Central highlands	Yes	No	44	Yes	1	4	2	12.326009	9.1393547	.19408579		1.8548241	.25649548		0	0	1	0	0	1	1	0	.15373553	-.062409673	.25649548	.41582686	3	5	.18217933	1.6726447	1.6726447	3.1866541		0	0	0	1	4
606353	5	2016	34740	13316.25	.70447338	Yes	Central highlands	Yes	No	46	Yes	1	4	2	10.455647	9.4967403	.70447338	.35738564	-1.8703613	.5103876		0	0	1	0	0	1	1	0	.15373553	.19408579	.5103876	.41582686	3	5	-.74797946	-1.1223819	-1.1223819	.95890713	-2.227747	0	0	0	1	4
606353	6	2018	121300	9004.6992	1.2153718	Yes	Central highlands	Yes	No	48	Yes	1	4	3	11.706022	9.1055021	1.2153718	-.39123821	1.2503748	.51089847	.35738564	0	0	1	0	0	1	1	0	.15373553	.70447338	.51089847	.41582686	3	5	1.1647449	.085629933	.085629933	2.6005201	1.641613	0	0	0	1	4
606391	1	2008	25135	4452	-.71973145	Yes	Central highlands	Yes	No	45	Yes	1	4	3	10.132016	8.4011087	-.71973145					0	0	1	0	0	1	1	0	-.90471929			.10357583	1	4				1.7309074		1	0	0	0	1
606391	2	2010	13542		-1.1858437	Yes	Central highlands	Yes	No	47	Yes	1	4	2	9.5135517		-1.1858437		-.61846447	-.46611226		0	0	1	0	0	1	1	0	-.90471929	-.71973145	-.46611226	.10357583	1	4						1	0	0	0	1
606391	3	2012	46350		-1.0276912	Yes	Central highlands	Yes	No	50	Yes	1	4	2	10.743977		-1.0276912		1.2304249	.15815246		0	0	1	0	0	1	1	0	-.90471929	-1.1858437	.15815246	.10357583	1	4	.41990167	.81052321	.81052321			1	0	0	0	1
606391	4	2014	27200	20073.75	-.98054528	Yes	Central highlands	Yes	No	52	Yes	1	4	3	10.210972	9.9071684	-.98054528		-.53300476	.047145963		0	0	1	0	0	1	1	0	-.90471929	-1.0276912	.047145963	.10357583	1	4	-.37043366	-.16257109	-.16257109	.30380344		1	0	0	0	1
606391	5	2016	118450	9672.5	-1.3126516	Yes	Central highlands	Yes	No	53	Yes	1	4	4	11.682246	9.177042	-1.3126516	-.73012638	1.4712744	-.33210635		0	0	1	0	0	1	1	0	-.90471929	-.98054528	-.33210635	.10357583	1	4	.5988434	.87243098	.87243098	2.5052042	2.2014008	1	0	0	0	1
606391	6	2018	15405	3173.375	-.20185235	Yes	Central highlands	Yes	No	55	Yes	1	4	4	9.6424475	8.0625505	-.20185235	-1.1144915	-2.0397987	1.1107993	-.73012638	0	0	1	0	0	1	1	0	-.90471929	-1.3126516	1.1107993	.10357583	1	4	-.38885072	-1.650948	-1.650948	1.5798969	-.92530727	1	0	0	0	1
606392	1	2008	19970		-1.0144916	Yes	Central highlands	No	No	37	Yes	1	6	3	9.9019861		-1.0144916					0	0	1	0	1	0	1	0	-.2731699			.43634376	2	5						0	0	0	1	4
606392	2	2010	12878		-.34830675	Yes	Central highlands	No	No	39	Yes	1	6	4	9.4632759		-.34830675		-.43871021	.66618478		0	0	1	0	1	0	1	0	-.2731699	-1.0144916	.66618478	.43634376	2	5						0	0	0	1	4
606392	3	2012	54500		-.66712385	Yes	Central highlands	No	No	41	Yes	1	6	3	10.905956		-.66712385		1.4426804	-.31881711		0	0	1	0	1	0	1	0	-.2731699	-.34830675	-.31881711	.43634376	2	5	.68208075	.76059961	.76059961			0	0	0	1	4
606392	4	2014	33660	17423.75	-.65721816	Yes	Central highlands	No	No	43	Yes	1	6	4	10.424066	9.7655897	-.65721816		-.48189068	.0099056959		0	0	1	0	1	0	1	0	-.2731699	-.66712385	.0099056959	.43634376	2	5	-.12401554	-.35787514	-.35787514	.65847588		0	0	0	1	4
606392	5	2016	66000	12388.75	-.1191063	Yes	Central highlands	No	No	42	Yes	1	6	5	11.09741	9.4245443	-.1191063	-.34104538	.67334461	.53811187		0	0	1	0	1	0	1	0	-.2731699	-.65721816	.53811187	.43634376	2	5	.9391551	-.26581049	-.26581049	1.6728659	1.01439	0	0	0	1	4
606392	6	2018	98760	7685	1.1672273	Yes	Central highlands	No	No	44	Yes	1	7	5	11.500448	8.9470253	1.1672273	-.47751904	.40303802	1.2863336	-.34104538	0	0	1	0	1	0	1	0	-.2731699	-.1191063	1.2863336	.43634376	2	5	.44142413	-.038386118	-.038386118	2.5534229	.88055706	0	0	0	1	4
606393	1	2008	16068		-1.0576911	Yes	Central highlands	Yes	No	35	Yes	1	5	2	9.6845846		-1.0576911					0	0	1	0	0	1	1	0	-.68330216			.19632559	1	5						1	0	0	1	4
606393	2	2010	13508		.056274511	Yes	Central highlands	Yes	No	37	Yes	1	5	4	9.5110378		.056274511		-.17354679	1.1139656		0	0	1	0	0	1	1	0	-.68330216	-1.0576911	1.1139656	.19632559	1	5						1	0	0	1	4
606393	3	2012	61100	13064.5	-1.0147027	Yes	Central highlands	Yes	No	39	Yes	1	5	4	11.020267	9.4776535	-1.0147027		1.5092297	-1.0709772		0	0	1	0	0	1	1	0	-.68330216	.056274511	-1.0709772	.19632559	1	5	.61301672	.89621294	.89621294	1.542614		1	0	0	1	4
606393	4	2014	25450		-1.1013029	Yes	Central highlands	Yes	No	41	Yes	1	5	4	10.144471		-1.1013029		-.87579632	-.086600184		0	0	1	0	0	1	1	0	-.68330216	-1.0147027	-.086600184	.19632559	1	5	-.21876974	-.65702659	-.65702659			1	0	0	1	4
606393	5	2016	44750	7883.75	-.90632755	Yes	Central highlands	Yes	No	43	Yes	1	4	3	10.708847	8.972559	-.90632755		.56437588	.19497532		0	0	1	0	0	1	1	0	-.68330216	-1.1013029	.19497532	.19632559	1	5	.72182268	-.15744682	-.15744682	1.7362881		1	0	0	1	4
606393	6	2018	34060	5432.5	-.076063141	Yes	Central highlands	Yes	No	45	Yes	1	2	2	10.435879	8.6001549	-.076063141	-.3724041	-.27296829	.83026439		0	0	1	0	0	1	1	0	-.68330216	-.90632755	.83026439	.19632559	1	5	-.27078715	-.0021811351	-.0021811351	1.8357239	.099435806	1	0	0	1	4
606521	1	2008	9340		-.87492907	Yes	Central highlands	Yes	No	36	Yes	1	4	2	9.1420612		-.87492907					0	0	1	0	0	1	1	0	-.37324482			.28400654	2	5						0	0	0	1	4
606521	2	2010	24370		-.054660734	Yes	Central highlands	Yes	No	38	Yes	1	4	2	10.101109		-.054660734		.95904732	.82026833		0	0	1	0	0	1	1	0	-.37324482	-.87492907	.82026833	.28400654	2	5						0	0	0	1	4
606521	3	2012	59625	21332.5	-.22305268	Yes	Central highlands	Yes	No	40	Yes	1	4	2	10.995831	9.9679871	-.22305268		.89472198	-.16839194		0	0	1	0	0	1	1	0	-.37324482	-.054660734	-.16839194	.28400654	2	5	-.26633492	1.1610569	1.1610569	1.0278435		0	0	0	1	4
606521	4	2014	31870	26301.25	-1.0737841	Yes	Central highlands	Yes	No	42	Yes	1	4	2	10.36942	10.177372	-1.0737841	.20938492	-.62641048	-.85073143		0	0	1	0	0	1	1	0	-.37324482	-.22305268	-.85073143	.28400654	2	5	-.25089192	-.37551856	-.37551856	.19204807	-.8357954	0	0	0	1	4
606521	5	2016	34776	16562.5	-.558146	Yes	Central highlands	Yes	No	44	Yes	1	4	3	10.456683	9.7148962	-.558146	-.46247578	.087263107	.51563811	.20938492	0	0	1	0	0	1	1	0	-.37324482	-1.0737841	.51563811	.28400654	2	5	.59301168	-.50574857	-.50574857	.74178696	.54973888	0	0	0	1	4
606521	6	2018	68650	28686.25	.54510361	Yes	Central highlands	Yes	No	46	Yes	1	4	4	11.136776	10.264174	.54510361	.54927731	.68009281	1.1032495	-.46247578	0	0	1	0	0	1	1	0	-.37324482	-.558146	1.1032495	.28400654	2	5	.35318133	.32691148	.32691148	.87260246	.13081551	0	0	0	1	4
606522	1	2008	16120		-.76098251	Yes	Central highlands	Yes	No	34	Yes	1	6	2	9.6878157		-.76098251					0	0	1	0	0	1	1	0	-.14960107			.37957296	2	5						0	0	0	1	4
606522	2	2010	62880	14111.25	-.57925403	Yes	Central highlands	Yes	No	36	Yes	1	6	2	11.048984	9.5547276	-.57925403		1.3611679	.18172848		0	0	1	0	0	1	1	0	-.14960107	-.76098251	.18172848	.37957296	2	5				1.494256		0	0	0	1	4
606522	3	2012	59314	23585	-.43648607	Yes	Central highlands	Yes	No	38	Yes	1	6	3	10.990601	10.068366	-.43648607	.5136385	-.058382988	.14276797		0	0	1	0	0	1	1	0	-.14960107	-.57925403	.14276797	.37957296	2	5	-.1671159	.10873291	.10873291	.92223454	-.57202148	0	0	0	1	4
606522	4	2014	34600	27692.5	-.14920852	Yes	Central highlands	Yes	No	40	Yes	1	6	3	10.451609	10.228917	-.14920852	.16055107	-.53899193	.28727755	.5136385	0	0	1	0	0	1	1	0	-.14960107	-.43648607	.28727755	.37957296	2	5	.50552237	-1.0445143	-1.0445143	.22269154	-.699543	0	0	0	1	4
606522	5	2016	249540	33257.5	-.1085576	Yes	Central highlands	Yes	No	42	Yes	1	6	4	12.427375	10.412036	-.1085576	.18311882	1.9757662	.040650919	.16055107	0	0	1	0	0	1	1	0	-.14960107	-.14920852	.040650919	.37957296	2	5	.84484047	1.1309257	1.1309257	2.0153389	1.7926474	0	0	0	1	4
606522	6	2018	74000	53198.75	1.1368823	Yes	Central highlands	Yes	No	44	Yes	1	6	4	11.211821	10.88179	1.1368823	.46975422	-1.2155542	1.2454399	.18311882	0	0	1	0	0	1	1	0	-.14960107	-.1085576	1.2454399	.37957296	2	5	-.39040238	-.82515186	-.82515186	.33003044	-1.6853085	0	0	0	1	4
606531	1	2008	15675	6823.75	-.19472042	Yes	Central highlands	Yes	Yes	38	Yes	1	5	3	9.6598225	8.8281641	-.19472042					0	0	1	0	0	1	0	1	.17222041			.036871754	3	3				.83165836		0	0	0	0
606531	2	2010	52862	10798.75	.73700845	Yes	Central highlands	Yes	Yes	40	Yes	1	5	3	10.87544	9.2871857	.73700845	.45902157	1.2156172	.93172884		0	0	1	0	0	1	0	1	.17222041	-.19472042	.93172884	.036871754	3	3				1.588254	.75659561	0	0	0	0
606531	3	2012	24100	15436.25	-.36530179	Yes	Central highlands	Yes	Yes	42	Yes	1	5	3	10.089967	9.644474	-.36530179	.35728836	-.78547287	-1.1023102	.45902157	0	0	1	0	0	1	0	1	.17222041	.73700845	-1.1023102	.036871754	3	3	-.20626727	-.57920557	-.57920557	.44549274	-1.1427612	0	0	0	0
606531	4	2014	52150	13859.5	.86423433	Yes	Central highlands	Yes	Yes	44	Yes	2	5	4	10.861879	9.536726	.86423433	-.10774803	.77191257	1.2295361	.35728836	0	0	1	0	0	1	0	1	.17222041	-.36530179	1.2295361	.036871754	3	3	.9139744	-.14206181	-.14206181	1.3251534	.87966061	0	0	0	0
606531	5	2016	54645	13250	.0024635321	Yes	Central highlands	Yes	Yes	46	Yes	2	4	3	10.908613	9.4917526	.0024635321	-.044973373	.046733856	-.86177081	-.10774803	0	0	1	0	0	1	0	1	.17222041	.86423433	-.86177081	.036871754	3	3	-.057243437	.10397729	.10397729	1.4168606	.09170723	0	0	0	0
606531	6	2018	62440	15105	-.01036161	Yes	Central highlands	Yes	Yes	48	Yes	1	4	4	11.041962	9.6227808	-.01036161	.13102818	.13334846	-.012825143	-.044973373	0	0	1	0	0	1	0	1	.17222041	.0024635321	-.012825143	.036871754	3	3	.35708478	-.2237363	-.2237363	1.4191809	.0023202896	0	0	0	0
606532	1	2008	56740	13051.25	.38127178	Yes	Central highlands	Yes	Yes	40	Yes	1	4	3	10.946235	9.4766388	.38127178					0	0	1	0	0	1	0	1	.83446264			.15465568	5	4				1.4695959		0	1	0	0	2
606532	2	2010	228380		1.2734423	Yes	Central highlands	Yes	Yes	42	Yes	1	4	4	12.338766		1.2734423		1.3925314	.89217049		0	0	1	0	0	1	0	1	.83446264	.38127178	.89217049	.15465568	5	4						0	1	0	0	2
606532	3	2012	134287	24949.75	.55528218	Yes	Central highlands	Yes	Yes	44	Yes	1	4	4	11.807734	10.124619	.55528218		-.53103161	-.71816009		0	0	1	0	0	1	0	1	.83446264	1.2734423	-.71816009	.15465568	5	4	-.26403737	-.26699424	-.26699424	1.683115		0	1	0	0	2
606532	4	2014	118372	19848.5	.94409454	Yes	Central highlands	Yes	Yes	46	Yes	1	4	4	11.681587	9.8958836	.94409454	-.22873592	-.12614727	.38881236		0	0	1	0	0	1	0	1	.83446264	.55528218	.38881236	.15465568	5	4	.65301359	-.77916086	-.77916086	1.7857037	.10258865	0	1	0	0	2
606532	5	2016	110820	30806.25	.69813502	Yes	Central highlands	Yes	Yes	48	Yes	1	3	3	11.615663	10.335473	.69813502	.4395895	-.065924644	-.24595952	-.22873592	0	0	1	0	0	1	0	1	.83446264	.94409454	-.24595952	.15465568	5	4	.24068302	-.30660766	-.30660766	1.2801895	-.50551414	0	1	0	0	2
606532	6	2018	209725	57637.5	1.1545502	Yes	Central highlands	Yes	Yes	50	Yes	1	4	4	12.253552	10.961928	1.1545502	.62645531	.63788986	.45641518	.4395895	0	0	1	0	0	1	0	1	.83446264	.69813502	.45641518	.15465568	5	4	.39596614	.2419237	.2419237	1.2916241	.011434555	0	1	0	0	2
606533	1	2008	26672	13382.5	-.58687156	Yes	Central highlands	Yes	Yes	65	Yes	2	4	4	10.19137	9.5017033	-.58687156					0	0	1	0	0	1	0	1	-.88451469			.039783657	1	4				.68966675		1	0	0	0	1
606533	2	2010	17550		-1.1826067	Yes	Central highlands	Yes	Yes	67	Yes	2	4	2	9.772809		-1.1826067		-.41856098	-.59573513		0	0	1	0	0	1	0	1	-.88451469	-.58687156	-.59573513	.039783657	1	4						1	0	0	0	1
606533	3	2012	42150	18020	-.61906713	Yes	Central highlands	Yes	Yes	69	Yes	1	5	3	10.64899	9.7992373	-.61906713		.87618065	.56353956		0	0	1	0	0	1	0	1	-.88451469	-1.1826067	.56353956	.039783657	1	4	.37356886	.50261182	.50261182	.84975243		1	0	0	0	1
606533	4	2014	51300	8056	-.83904743	Yes	Central highlands	Yes	Yes	71	Yes	1	5	3	10.845446	8.9941721	-.83904743	-.80506516	.19645596	-.2199803		0	0	1	0	0	1	0	1	-.88451469	-.61906713	-.2199803	.039783657	1	4	-.27004626	.46650222	.46650222	1.8512735	1.0015211	1	0	0	0	1
606533	5	2016	91000	36172.5	-1.691542	Yes	Central highlands	Yes	Yes	73	Yes	1	6	2	11.418614	10.496055	-1.691542	1.5018826	.57316875	-.8524946	-.80506516	0	0	1	0	0	1	0	1	-.88451469	-.83904743	-.8524946	.039783657	1	4	.000052686551	.57311606	.57311606	.92255974	-.9287138	1	0	0	0	1
606533	6	2018	115838	16562.5	-.38795331	Yes	Central highlands	Yes	Yes	75	Yes	1	6	2	11.659948	9.7148962	-.38795331	-.78115845	.24133396	1.3035887	1.5018826	0	0	1	0	0	1	0	1	-.88451469	-1.691542	1.3035887	.039783657	1	4	-.19837882	.43971279	.43971279	1.9450521	1.0224924	1	0	0	0	1
606551	1	2008	33500		-.52300459	Yes	Central highlands	Yes	Yes	37	Yes	1	8	3	10.419301		-.52300459					0	0	1	0	0	1	0	1	.77341241			.30357808	4	5						0	0	0	1	4
606551	2	2010	202378		1.1221473	Yes	Central highlands	Yes	Yes	39	Yes	1	7	3	12.217893		1.1221473		1.7985916	1.6451519		0	0	1	0	0	1	0	1	.77341241	-.52300459	1.6451519	.30357808	4	5						0	0	0	1	4
606551	3	2012	112100		1.2697748	Yes	Central highlands	Yes	Yes	41	Yes	1	7	4	11.627147		1.2697748		-.59074593	.14762747		0	0	1	0	0	1	0	1	.77341241	1.1221473	.14762747	.30357808	4	5	-.20262577	-.38812017	-.38812017			0	0	0	1	4
606551	4	2014	80400		1.1149795	Yes	Central highlands	Yes	Yes	43	Yes	1	6	4	11.294769		1.1149795		-.33237743	-.15479529		0	0	1	0	0	1	0	1	.77341241	1.2697748	-.15479529	.30357808	4	5	.86206245	-1.1944399	-1.1944399			0	0	0	1	4
606551	5	2016	136620	45050	.66169143	Yes	Central highlands	Yes	Yes	45	Yes	1	6	5	11.824959	10.715528	.66169143		.53018951	-.45328808		0	0	1	0	0	1	0	1	.77341241	1.1149795	-.45328808	.30357808	4	5	.84302515	-.31283563	-.31283563	1.1094303		0	0	0	1	4
606551	6	2018	189506	43460	.99488592	Yes	Central highlands	Yes	Yes	47	Yes	1	5	4	12.152176	10.679596	.99488592	-.035932541	.3272171	.33319449		0	0	1	0	0	1	0	1	.77341241	.66169143	.33319449	.30357808	4	5	.20874861	.11846849	.11846849	1.47258	.36314964	0	0	0	1	4
606553	1	2008	118770	12190	-.15668784	Yes	Central highlands	Yes	Yes	54	Yes	1	3	3	11.684944	9.408371	-.15668784					0	0	1	0	0	1	0	1	1.0214115			.19272667	5	5				2.2765732		0	1	0	1	4
606553	2	2010	130504	22790	1.920904	Yes	Central highlands	Yes	Yes	56	Yes	1	5	4	11.77916	10.034077	1.920904	.62570572	.094215393	2.0775919		0	0	1	0	0	1	0	1	1.0214115	-.15668784	2.0775919	.19272667	5	5				1.7450829	-.53149033	0	1	0	1	4
606553	3	2012	129440		1.5662982	Yes	Central highlands	Yes	Yes	58	Yes	1	5	4	11.770973		1.5662982		-.0081863403	-.35460579	.62570572	0	0	1	0	0	1	0	1	1.0214115	1.920904	-.35460579	.19272667	5	5	.33353919	-.34172553	-.34172553			0	1	0	1	4
606553	4	2014	262000	35841.25	1.2206374	Yes	Central highlands	Yes	Yes	60	Yes	1	6	4	12.4761	10.486855	1.2206374		.70512676	-.34566081		0	0	1	0	0	1	0	1	1.0214115	1.5662982	-.34566081	.19272667	5	5	.44567949	.25944728	.25944728	1.9892454		0	1	0	1	4
606553	5	2016	256190	62672.5	.7703715	Yes	Central highlands	Yes	Yes	62	Yes	4	6	4	12.453674	11.045678	.7703715	.55882359	-.022425652	-.45026594		0	0	1	0	0	1	0	1	1.0214115	1.2206374	-.45026594	.19272667	5	5	.21478951	-.23721516	-.23721516	1.4079962	-.58124924	0	1	0	1	4
606553	6	2018	319536	28355	.8069455	Yes	Central highlands	Yes	Yes	64	Yes	1	6	4	12.674625	10.252559	.8069455	-.79311943	.22095108	.036574006	.55882359	0	0	1	0	0	1	0	1	1.0214115	.7703715	.036574006	.19272667	5	5	.42108345	-.20013237	-.20013237	2.4220667	1.0140705	0	1	0	1	4
606592	1	2008	1081250	25440	1.3766488	Yes	Central highlands	Yes	Yes	37	Yes	1	4	2	13.893628	10.144078	1.3766488					0	0	1	0	0	1	0	1	1.6852146			.067345977	5	4				3.7495499		0	1	0	0	2
606592	2	2010	568900	30740	1.286599	Yes	Central highlands	Yes	Yes	39	Yes	1	4	2	13.25146	10.33332	1.286599	.18924141	-.64216805	-.090049744		0	0	1	0	0	1	0	1	1.6852146	1.3766488	-.090049744	.067345977	5	4				2.9181404	-.83140945	0	1	0	0	2
606592	3	2012	325300	34317.5	1.4059592	Yes	Central highlands	Yes	Yes	41	Yes	1	4	3	12.692503	10.443411	1.4059592	.11009121	-.5589571	.11936021	.18924141	0	0	1	0	0	1	0	1	1.6852146	1.286599	.11936021	.067345977	5	4	.6242789	-1.183236	-1.183236	2.2490921	-.66904831	0	1	0	0	2
606592	4	2014	497700	55120	2.2603381	Yes	Central highlands	Yes	Yes	43	Yes	1	4	3	13.117753	10.917268	2.2603381	.47385693	.42525005	.85437882	.11009121	0	0	1	0	0	1	0	1	1.6852146	1.4059592	.85437882	.067345977	5	4	.56817651	-.14292645	-.14292645	2.2004852	-.048606873	0	1	0	0	2
606592	5	2016	436830	9937.5	2.0683639	Yes	Central highlands	Yes	Yes	45	Yes	1	4	3	12.987299	9.204071	2.0683639	-1.7131968	-.13045406	-.19197416	.47385693	0	0	1	0	0	1	0	1	1.6852146	2.2603381	-.19197416	.067345977	5	4	.075150192	-.20560426	-.20560426	3.7832279	1.5827427	0	1	0	0	2
606592	6	2018	324150	27957.5	1.7133787	Yes	Central highlands	Yes	Yes	47	Yes	1	4	4	12.688962	10.238441	1.7133787	1.0343695	-.29833698	-.35498524	-1.7131968	0	0	1	0	0	1	0	1	1.6852146	2.0683639	-.35498524	.067345977	5	4	.45088455	-.7492215	-.7492215	2.4505215	-1.3327065	0	1	0	0	2
606593	1	2008	47668	7685	-.70237046	Yes	Central highlands	Yes	Yes	36	Yes	1	5	2	10.772016	8.9470253	-.70237046					0	0	1	0	0	1	0	1	.4275099			.34161904	4	5				1.8249903		0	0	0	1	4
606593	2	2010	137660		.8367843	Yes	Central highlands	Yes	Yes	38	Yes	1	5	3	11.832542		.8367843		1.0605268	1.5391548		0	0	1	0	0	1	0	1	.4275099	-.70237046	1.5391548	.34161904	4	5						0	0	0	1	4
606593	3	2012	98085		-.070583954	Yes	Central highlands	Yes	Yes	40	Yes	2	5	4	11.493589		-.070583954		-.33895302	-.90736824		0	0	1	0	0	1	0	1	.4275099	.8367843	-.90736824	.34161904	4	5	.05028709	-.38924012	-.38924012			0	0	0	1	4
606593	4	2014	82550		.98704982	Yes	Central highlands	Yes	Yes	42	Yes	2	4	4	11.321159		.98704982		-.17243004	1.0576338		0	0	1	0	0	1	0	1	.4275099	-.070583954	1.0576338	.34161904	4	5	.63495946	-.8073895	-.8073895			0	0	0	1	4
606593	5	2016	105170	17953.75	.50845498	Yes	Central highlands	Yes	Yes	44	Yes	2	5	5	11.563334	9.7955542	.50845498		.24217415	-.47859484		0	0	1	0	0	1	0	1	.4275099	.98704982	-.47859484	.34161904	4	5	.73869389	-.49651977	-.49651977	1.7677794		0	0	0	1	4
606593	6	2018	200055	66780	1.0057248	Yes	Central highlands	Yes	Yes	46	Yes	2	5	5	12.206347	11.109159	1.0057248	1.3136044	.64301395	.49726981		0	0	1	0	0	1	0	1	.4275099	.50845498	.49726981	.34161904	4	5	.5218876	.12112638	.12112638	1.0971889	-.6705904	0	0	0	1	4
606751	1	2008	194275	32263.75	1.7360488	Yes	Central highlands	Yes	Yes	48	Yes	1	8	8	12.17703	10.3817	1.7360488					0	0	1	0	0	1	0	1	1.5495698			-.2753672	5	1				1.79533		0	1	1	0	3
606751	2	2010	382660	33284	1.7133311	Yes	Central highlands	Yes	Yes	50	Yes	1	8	8	12.854902	10.412832	1.7133311	.031132698	.67787266	-.022717714		0	0	1	0	0	1	0	1	1.5495698	1.7360488	-.022717714	-.2753672	5	1				2.44207	.64673996	0	1	1	0	3
606751	3	2012	274600	45447.5	2.4195044	Yes	Central highlands	Yes	Yes	52	Yes	1	7	7	12.52307	10.724313	2.4195044	.31148052	-.33183193	.7061733	.031132698	0	0	1	0	0	1	0	1	1.5495698	1.7133311	.7061733	-.2753672	5	1	.62023598	-.95206791	-.95206791	1.7987576	-.64331245	0	1	1	0	3
606751	4	2014	326470	29030.75	2.1447067	Yes	Central highlands	Yes	Yes	54	Yes	1	6	6	12.696094	10.276111	2.1447067	-.44820213	.17302322	-.27479768	.31148052	0	0	1	0	0	1	0	1	1.5495698	2.4195044	-.27479768	-.2753672	5	1	.893888	-.72086477	-.72086477	2.4199829	.62122536	0	1	1	0	3
606751	5	2016	331350	24777.5	.92461562	Yes	Central highlands	Yes	Yes	56	Yes	1	3	3	12.710931	10.117691	.92461562	-.15841961	.014837265	-1.2200911	-.44820213	0	0	1	0	0	1	0	1	1.5495698	2.1447067	-1.2200911	-.2753672	5	1	.03260269	-.017765423	-.017765423	2.5932398	.17325687	0	1	1	0	3
606751	6	2018	126000	31468.75	.35921273	Yes	Central highlands	Yes	Yes	58	Yes	1	4	3	11.744038	10.35675	.35921273	.23905945	-.9668932	-.56540287	-.15841961	0	0	1	0	0	1	0	1	1.5495698	.92461562	-.56540287	-.2753672	5	1	.17179464	-1.1386878	-1.1386878	1.3872871	-1.2059526	0	1	1	0	3
606771	1	2008	60540	28355	.22105862	Yes	Central highlands	Yes	Yes	34	Yes	1	4	2	11.01106	10.252559	.22105862					0	0	1	0	0	1	0	1	.19650963			-.015606856	3	3				.75850105		0	0	0	0
606771	2	2010	124770		.60302013	Yes	Central highlands	Yes	Yes	36	Yes	1	4	2	11.734227		.60302013		.72316742	.38196152		0	0	1	0	0	1	0	1	.19650963	.22105862	.38196152	-.015606856	3	3						0	0	0	0
606771	3	2012	168173	35828	.18985042	Yes	Central highlands	Yes	Yes	38	Yes	1	4	2	12.032748	10.486485	.18985042		.29852104	-.41316971		0	0	1	0	0	1	0	1	.19650963	.60302013	-.41316971	-.015606856	3	3	-.1361981	.43471915	.43471915	1.5462637		0	0	0	0
606771	4	2014	433000	66581.25	-.11622278	Yes	Central highlands	Yes	Yes	40	Yes	2	4	2	12.978493	11.106178	-.11622278	.61969376	.94574451	-.30607319		0	0	1	0	0	1	0	1	.19650963	.18985042	-.30607319	-.015606856	3	3	.097567074	.84817743	.84817743	1.8723145	.32605076	0	0	0	0
606771	5	2016	91900	31203.75	.13832712	Yes	Central highlands	Yes	Yes	42	Yes	1	4	2	11.428456	10.348293	.13832712	-.75788498	-1.5500364	.25454992	.61969376	0	0	1	0	0	1	0	1	.19650963	-.11622278	.25454992	-.015606856	3	3	-.2756345	-1.2744019	-1.2744019	1.080163	-.79215145	0	0	0	0
606771	6	2018	475900	35423.875	.1430243	Yes	Central highlands	Yes	Yes	44	Yes	1	4	3	13.072963	10.475142	.1430243	.12684822	1.6445065	.0046971738	-.75788498	0	0	1	0	0	1	0	1	.19650963	.13832712	.0046971738	-.015606856	3	3	1.0409095	.60359693	.60359693	2.5978212	1.5176582	0	0	0	0
606772	1	2008	29190	7539.25	.5040468	Yes	Central highlands	Yes	Yes	48	Yes	1	6	5	10.281582	8.9278784	.5040468					0	0	1	0	0	1	0	1	-.010206179			-.24321473	2	1				1.3537035		0	0	1	0	3
606772	2	2010	56175		.12212013	Yes	Central highlands	Yes	Yes	50	Yes	1	5	4	10.936227		.12212013		.65464497	-.38192666		0	0	1	0	0	1	0	1	-.010206179	.5040468	-.38192666	-.24321473	2	1						0	0	1	0	3
606772	3	2012	46420		.55768538	Yes	Central highlands	Yes	Yes	52	Yes	3	7	7	10.745485		.55768538		-.19074154	.43556523		0	0	1	0	0	1	0	1	-.010206179	.12212013	.43556523	-.24321473	2	1	.71868026	-.9094218	-.9094218			0	0	1	0	3
606772	4	2014	43200	13515	-.46471682	Yes	Central highlands	Yes	Yes	54	Yes	3	3	3	10.673595	9.5115557	-.46471682		-.071889877	-1.0224022		0	0	1	0	0	1	0	1	-.010206179	.55768538	-1.0224022	-.24321473	2	1	.31193563	-.38382551	-.38382551	1.1620398		0	0	1	0	3
606772	5	2016	86220	12057.5	-.068345718	Yes	Central highlands	No	Yes	57	No	1	3	3	11.364657	9.3974419	-.068345718	-.11411381	.69106197	.3963711		0	0	1	0	1	0	0	1	-.010206179	-.46471682	.3963711	-.24321473	2	1	.14349414	.54756784	.54756784	1.9672155	.80517578	0	0	1	0	3
606772	6	2018	156000	21001.25	-.71202683	Yes	Central highlands	No	Yes	59	No	1	3	3	11.957611	9.9523373	-.71202683	.5548954	.59295368	-.64368111	-.11411381	0	0	1	0	1	0	0	1	-.010206179	-.068345718	-.64368111	-.24321473	2	1	-.2422379	.83519161	.83519161	2.0052738	.038058281	0	0	1	0	3
606773	1	2008	50230		-.10907566	Yes	Central highlands	Yes	Yes	40	Yes	1	4	2	10.824368		-.10907566					0	0	1	0	0	1	0	1	.060535628			.065476239	3	4						0	0	0	0
606773	2	2010	123384	20643.5	.46653962	Yes	Central highlands	Yes	Yes	42	Yes	1	4	3	11.723057	9.9351559	.46653962		.89868927	.57561529		0	0	1	0	0	1	0	1	.060535628	-.10907566	.57561529	.065476239	3	4				1.7879009		0	0	0	0
606773	3	2012	59940		-.52418727	Yes	Central highlands	Yes	Yes	44	Yes	1	4	4	11.0011		-.52418727		-.72195721	-.99072689		0	0	1	0	0	1	0	1	.060535628	.46653962	-.99072689	.065476239	3	4	-.024556415	-.69740081	-.69740081			0	0	0	0
606773	4	2014	159100	20007.5	.079503275	Yes	Central highlands	Yes	Yes	46	Yes	1	3	3	11.977288	9.903863	.079503275		.97618866	.60369056		0	0	1	0	0	1	0	1	.060535628	-.52418727	.60369056	.065476239	3	4	.54536223	.43082643	.43082643	2.0734253		0	0	0	0
606773	5	2016	50350	9010	.23212828	Yes	Central highlands	Yes	Yes	48	Yes	1	2	2	10.826754	9.1060905	.23212828	-.79777241	-1.1505346	.15262499		0	0	1	0	0	1	0	1	.060535628	.079503275	.15262499	.065476239	3	4	-.49411514	-.65641952	-.65641952	1.7206631	-.35276222	0	0	0	0
606773	6	2018	196300	31137.5	.21830553	Yes	Central highlands	Yes	Yes	50	Yes	1	2	2	12.187399	10.346169	.21830553	1.240078	1.3606453	-.013822749	-.79777241	0	0	1	0	0	1	0	1	.060535628	.23212828	-.013822749	.065476239	3	4	.52145523	.83919007	.83919007	1.8412304	.12056732	0	0	0	0
606791	1	2008	115548		.45143512	Yes	Central highlands	Yes	Yes	37	Yes	4	6	2	11.657441		.45143512					0	0	1	0	0	1	0	1	1.2108091			.37770325	5	5						0	1	0	1	4
606791	2	2010	258020	29759.5	1.1299376	Yes	Central highlands	Yes	Yes	39	Yes	4	6	3	12.460793	10.300903	1.1299376		.8033514	.67850256		0	0	1	0	0	1	0	1	1.2108091	.45143512	.67850256	.37770325	5	5				2.1598892		0	1	0	1	4
606791	3	2012	182308	27944.25	1.2441028	Yes	Central highlands	Yes	Yes	41	Yes	4	6	4	12.113453	10.237967	1.2441028	-.062936783	-.34733963	.11416519		0	0	1	0	0	1	0	1	1.2108091	1.1299376	.11416519	.37770325	5	5	.3325381	-.6798777	-.6798777	1.8754864	-.28440285	0	1	0	1	4
606791	4	2014	653800	27149.25	1.0875454	Yes	Central highlands	Yes	Yes	43	Yes	4	6	5	13.390556	10.209105	1.0875454	-.028862	1.2771034	-.15655744	-.062936783	0	0	1	0	0	1	0	1	1.2108091	1.2441028	-.15655744	.37770325	5	5	.99680197	.28030145	.28030145	3.1814518	1.3059654	0	1	0	1	4
606791	5	2016	617685	32555.25	1.0118822	Yes	Central highlands	Yes	Yes	45	Yes	6	6	6	13.333734	10.390694	1.0118822	.18158913	-.056822777	-.075663209	-.028862	0	0	1	0	0	1	0	1	1.2108091	1.0875454	-.075663209	.37770325	5	5	.40248871	-.45931149	-.45931149	2.9430399	-.2384119	0	1	0	1	4
606791	6	2018	406700	119183.75	2.3399513	Yes	Central highlands	Yes	Yes	47	Yes	6	6	6	12.915832	11.688421	2.3399513	1.2977276	-.41790199	1.3280691	.18158913	0	0	1	0	0	1	0	1	1.2108091	1.0118822	1.3280691	.37770325	5	5	1.0336046	-1.4515066	-1.4515066	1.2274103	-1.7156296	0	1	0	1	4
606793	1	2008	54790	16549.25	-.24282458	Yes	Central highlands	Yes	Yes	42	Yes	1	6	3	10.911263	9.7140961	-.24282458					0	0	1	0	0	1	0	1	.6701588			.36769998	4	5				1.1971664		0	0	0	1	4
606793	2	2010	210860	14363	.40489694	Yes	Central highlands	Yes	Yes	44	Yes	1	5	3	12.258949	9.5724106	.40489694	-.14168549	1.3476868	.64772153		0	0	1	0	0	1	0	1	.6701588	-.24282458	.64772153	.36769998	4	5				2.6865387	1.4893723	0	0	0	1	4
606793	3	2012	133425	49051.5	.99325514	Yes	Central highlands	Yes	Yes	46	Yes	1	4	2	11.801294	10.800626	.99325514	1.2282152	-.45765495	.58835816	-.14168549	0	0	1	0	0	1	0	1	.6701588	.40489694	.58835816	.36769998	4	5	-.50205123	.044396266	.044396266	1.0006685	-1.6858702	0	0	0	1	4
606793	4	2014	122500	21067.5	.44269252	Yes	Central highlands	Yes	Yes	48	Yes	1	4	3	11.715866	9.9554873	.44269252	-.84513855	-.085428238	-.55056262	1.2282152	0	0	1	0	0	1	0	1	.6701588	.99325514	-.55056262	.36769998	4	5	.47967517	-.56510341	-.56510341	1.7603788	.75971031	0	0	0	1	4
606793	5	2016	638245	22988.75	.82725734	Yes	Central highlands	Yes	Yes	50	Yes	1	4	4	13.366478	10.04276	.82725734	.087272644	1.6506119	.38456482	-.84513855	0	0	1	0	0	1	0	1	.6701588	.44269252	.38456482	.36769998	4	5	.40542412	1.2451878	1.2451878	3.3237181	1.5633392	0	0	0	1	4
606793	6	2018	221700	80096.25	1.5956753	Yes	Central highlands	Yes	Yes	52	Yes	1	4	4	12.30908	11.290984	1.5956753	1.2482243	-1.0573978	.76841801	.087272644	0	0	1	0	0	1	0	1	.6701588	.82725734	.76841801	.36769998	4	5	-.45219174	-.60520607	-.60520607	1.018096	-2.3056221	0	0	0	1	4
606931	1	2008	84850	14310	-.36267954	Yes	Central highlands	Yes	Yes	39	Yes	2	6	4	11.34864	9.5687141	-.36267954					0	0	1	0	0	1	0	1	-.54673767			-.14019296	1	2				1.7799263		1	0	0	0	1
606931	2	2010	40820	14972.5	-.84147334	Yes	Central highlands	Yes	Yes	41	Yes	2	5	4	10.616927	9.6139708	-.84147334	.045256615	-.73171329	-.4787938		0	0	1	0	0	1	0	1	-.54673767	-.36267954	-.4787938	-.14019296	1	2				1.0029564	-.77696991	1	0	0	0	1
606931	3	2012	143250	17622.5	-.057064034	Yes	Central highlands	Yes	Yes	43	Yes	1	7	6	11.872347	9.7769318	-.057064034	.16296101	1.2554197	.78440928	.045256615	0	0	1	0	0	1	0	1	-.54673767	-.84147334	.78440928	-.14019296	1	2	1.252665	.0027546401	.0027546401	2.0954151	1.0924587	1	0	0	0	1
606931	4	2014	93800		-.12896618	Yes	Central highlands	Yes	Yes	45	Yes	1	4	4	11.44892		-.12896618		-.42342663	-.071902148	.16296101	0	0	1	0	0	1	0	1	-.54673767	-.057064034	-.071902148	-.14019296	1	2	-.20542252	-.21800411	-.21800411			1	0	0	0	1
606931	5	2016	96010	21531.25	-.82659847	Yes	Central highlands	Yes	Yes	47	Yes	1	3	3	11.472208	9.9772606	-.82659847		.023287773	-.69763231		0	0	1	0	0	1	0	1	-.54673767	-.12896618	-.69763231	-.14019296	1	2	.39271924	-.36943147	-.36943147	1.4949474		1	0	0	0	1
606931	6	2018	43660	14972.5	-1.0636443	Yes	Central highlands	Yes	Yes	49	Yes	1	2	2	10.684188	9.6139708	-1.0636443	-.36328983	-.78802013	-.23704582		0	0	1	0	0	1	0	1	-.54673767	-.82659847	-.23704582	-.14019296	1	2	-.039896172	-.74812394	-.74812394	1.0702171	-.4247303	1	0	0	0	1
606932	1	2008	36070		-.13631263	Yes	Central highlands	Yes	Yes	36	Yes	1	4	2	10.493217		-.13631263					0	0	1	0	0	1	0	1	-.64254636			-.22062592	1	1						1	0	1	0	3
606932	2	2010	65480	17688.75	-.17094509	Yes	Central highlands	Yes	Yes	38	Yes	1	5	2	11.0895	9.7806845	-.17094509		.59628391	-.034632459		0	0	1	0	0	1	0	1	-.64254636	-.13631263	-.034632459	-.22062592	1	1				1.308816		1	0	1	0	3
606932	3	2012	92000		-.6346491	Yes	Central highlands	Yes	Yes	40	Yes	1	5	2	11.429543		-.6346491		.34004307	-.46370399		0	0	1	0	0	1	0	1	-.64254636	-.17094509	-.46370399	-.22062592	1	1	-.012185775	.35222885	.35222885			1	0	1	0	3
606932	4	2014	642500	13978.75	-.70744646	Yes	Central highlands	Yes	Yes	42	Yes	1	5	2	13.373122	9.5452938	-.70744646		1.9435787	-.072797358		0	0	1	0	0	1	0	1	-.64254636	-.6346491	-.072797358	-.22062592	1	1	.096323602	1.8472551	1.8472551	3.8278284		1	0	1	0	3
606932	5	2016	61000	46176.25	-.96648246	Yes	Central highlands	Yes	Yes	44	Yes	1	5	2	11.018629	10.740221	-.96648246	1.1949272	-2.3544931	-.259036		0	0	1	0	0	1	0	1	-.64254636	-.70744646	-.259036	-.22062592	1	1	-.69703633	-1.6574569	-1.6574569	.27840805	-3.5494204	1	0	1	0	3
606932	6	2018	96942	43725	-1.2394422	Yes	Central highlands	Yes	Yes	46	Yes	1	5	2	11.481868	10.685676	-1.2394422	-.054545403	.46323872	-.27295977	1.1949272	0	0	1	0	0	1	0	1	-.64254636	-.96648246	-.27295977	-.22062592	1	1	1.3714952	-.90825659	-.90825659	.79619217	.51778412	1	0	1	0	3
606933	1	2008	72900	20272.5	.031911083	Yes	Central highlands	Yes	Yes	39	Yes	1	4	2	11.196844	9.9170208	.031911083					0	0	1	0	0	1	0	1	.49985996			.93589777	4	5				1.2798233		0	0	0	1	4
606933	3	2012	115280	41340	.96780884	Yes	Central highlands	Yes	Yes	43	Yes	1	5	2	11.655119	10.629586	.96780884	.71256542	.45827484	.93589777		0	0	1	0	0	1	0	1	.49985996	.031911083	.93589777	.93589777	4	5				1.0255327		0	0	0	1	4
606951	1	2008	169932	21995	-.62799066	Yes	Central highlands	Yes	Yes	32	Yes	1	4	2	12.043154	9.9985704	-.62799066					0	0	1	0	0	1	0	1	-.70549947			.022502244	1	3				2.0445833		1	0	0	0	1
606951	2	2010	177020	26765	.40289351	Yes	Central highlands	Yes	Yes	34	Yes	2	4	2	12.084018	10.19485	.40289351	.19627953	.040863991	1.0308841		0	0	1	0	0	1	0	1	-.70549947	-.62799066	1.0308841	.022502244	1	3				1.8891678	-.15541553	1	0	0	0	1
606951	3	2012	170500	21332.5	-1.2634277	Yes	Central highlands	Yes	Yes	36	No	1	3	1	12.046491	9.9679871	-1.2634277	-.22686291	-.037527084	-1.6663213	.19627953	0	0	1	0	0	1	0	1	-.70549947	.40289351	-1.6663213	.022502244	1	3	.01018704	-.047714125	-.047714125	2.0785036	.18933582	1	0	0	0	1
606951	4	2014	409700		-1.2501614	Yes	Central highlands	Yes	Yes	38	No	1	3	1	12.923181		-1.2501614		.87668991	.013266325	-.22686291	0	0	1	0	0	1	0	1	-.70549947	-1.2634277	.013266325	.022502244	1	3	.032450978	.84423894	.84423894			1	0	0	0	1
606951	5	2016	130050	21730	-.97883123	Yes	Central highlands	Yes	Yes	44	No	1	3	1	11.775674	9.9864492	-.97883123		-1.1475067	.27133018		0	0	1	0	0	1	0	1	-.70549947	-1.2501614	.27133018	.022502244	1	3	-.45813587	-.68937081	-.68937081	1.7892246		1	0	0	0	1
606951	6	2018	692906	30528	-.51547939	Yes	Central highlands	Yes	Yes	46	Yes	1	5	2	13.448649	10.3264	-.51547939	.33995056	1.6729755	.46335185		0	0	1	0	0	1	0	1	-.70549947	-.97883123	.46335185	.022502244	1	3	.78618628	.88678926	.88678926	3.1222496	1.333025	1	0	0	0	1
606952	1	2008	107600		.87146848	Yes	Central highlands	Yes	Yes	51	Yes	1	3	3	11.586176		.87146848					0	0	1	0	0	1	0	1	-.28925171			-.27021086	2	1						0	0	1	0	3
606952	2	2010	177400	16960	-.38015157	Yes	Central highlands	Yes	Yes	53	Yes	1	2	2	12.086163	9.7386131	-.38015157		.49998665	-1.2516201		0	0	1	0	0	1	0	1	-.28925171	.87146848	-1.2516201	-.27021086	2	1				2.3475494		0	0	1	0	3
606952	3	2012	213890	21001.25	-.11305954	Yes	Central highlands	Yes	Yes	55	Yes	1	2	2	12.273217	9.9523373	-.11305954	.21372414	.18705463	.26709202		0	0	1	0	0	1	0	1	-.28925171	-.38015157	.26709202	-.27021086	2	1	-.31831551	.50537014	.50537014	2.3208799	-.026669502	0	0	1	0	3
606952	4	2014	113200		-.97380304	Yes	Central highlands	No	Yes	55	No	4	1	1	11.636911		-.97380304		-.63630581	-.86074352	.21372414	0	0	1	0	1	0	0	1	-.28925171	-.11305954	-.86074352	-.27021086	2	1	-.23603125	-.40027457	-.40027457			0	0	1	0	3
606952	5	2016	136530	10003.75	-.66037869	Yes	Central highlands	No	Yes	57	No	4	1	1	11.8243	9.2107153	-.66037869		.18738842	.31342435		0	0	1	0	1	0	0	1	-.28925171	-.97380304	.31342435	-.27021086	2	1	.14749384	.039894577	.039894577	2.6135845		0	0	1	0	3
606952	6	2018	100100	12229.75	-.47958586	Yes	Central highlands	No	Yes	59	No	1	1	1	11.513925	9.4116268	-.47958586	.20091152	-.31037521	.18079284		0	0	1	0	1	0	0	1	-.28925171	-.66037869	.18079284	-.27021086	2	1	-.39846483	.0880896	.0880896	2.1022978	-.51128674	0	0	1	0	3
606953	1	2008	70960	16032.5	.84371525	Yes	Central highlands	Yes	Yes	40	Yes	1	6	4	11.169871	9.682373	.84371525					0	0	1	0	0	1	0	1	.47074005			-.082493037	4	2				1.4874983		0	0	0	0
606953	2	2010	179000		.75427967	Yes	Central highlands	Yes	Yes	42	Yes	2	6	5	12.095141		.75427967		.92527008	-.089435577		0	0	1	0	0	1	0	1	.47074005	.84371525	-.089435577	-.082493037	4	2						0	0	0	0
606953	3	2012	135650	46375	.035428725	Yes	Central highlands	Yes	Yes	44	Yes	1	5	4	11.817833	10.744515	.035428725		-.27730846	-.71885097		0	0	1	0	0	1	0	1	.47074005	.75427967	-.71885097	-.082493037	4	2	.040786386	-.31809485	-.31809485	1.0733175		0	0	0	0
606953	4	2014	98375	27560	.17764315	Yes	Central highlands	Yes	Yes	46	Yes	1	3	2	11.496542	10.224121	.17764315	-.52039433	-.32129097	.14221442		0	0	1	0	0	1	0	1	.47074005	.035428725	.14221442	-.082493037	4	2	.20773184	-.52902281	-.52902281	1.2724209	.19910336	0	0	0	0
606953	5	2016	102550	16695	.5821234	Yes	Central highlands	Yes	Yes	48	Yes	1	4	4	11.538106	9.7228642	.5821234	-.50125694	.041563988	.40448025	-.52039433	0	0	1	0	0	1	0	1	.47074005	.17764315	.40448025	-.082493037	4	2	.53555262	-.4939886	-.4939886	1.8152418	.54282093	0	0	0	0
606953	6	2018	149846	16721.5	.4312501	Yes	Central highlands	Yes	Yes	50	Yes	1	4	4	11.917363	9.7244511	.4312501	.0015869141	.3792572	-.1508733	-.50125694	0	0	1	0	0	1	0	1	.47074005	.5821234	-.1508733	-.082493037	4	2	.34384122	.035415966	.035415966	2.1929121	.37767029	0	0	0	0
606971	1	2008	13300		1.259488	Yes	Central highlands	Yes	Yes	52	Yes	1	4	4	9.4955196		1.259488					0	0	1	0	0	1	0	1	1.1671437			-.24332474	5	1						0	1	1	0	3
606971	2	2010	136040		1.9181721	Yes	Central highlands	Yes	Yes	54	Yes	1	4	4	11.820704		1.9181721		2.3251848	.65868413		0	0	1	0	0	1	0	1	1.1671437	1.259488	.65868413	-.24332474	5	1						0	1	1	0	3
606971	3	2012	199434	68833.75	1.7825327	Yes	Central highlands	Yes	Yes	56	Yes	2	4	4	12.203238	11.139449	1.7825327		.38253403	-.13563943		0	0	1	0	0	1	0	1	1.1671437	1.9181721	-.13563943	-.24332474	5	1	-.76722622	1.1497602	1.1497602	1.0637894		0	1	1	0	3
606971	4	2014	285100		1.5271473	Yes	Central highlands	Yes	Yes	58	Yes	2	3	3	12.560596		1.5271473		.35735703	-.2553854		0	0	1	0	0	1	0	1	1.1671437	1.7825327	-.2553854	-.24332474	5	1	-.041156668	.3985137	.3985137			0	1	1	0	3
606971	5	2016	177290	11726.25	.47265753	Yes	Central highlands	Yes	Yes	60	Yes	1	2	2	12.085542	9.369585	.47265753		-.47505379	-1.0544897		0	0	1	0	0	1	0	1	1.1671437	1.5271473	-1.0544897	-.24332474	5	1	-.28852597	-.18652782	-.18652782	2.7159567		0	1	1	0	3
606971	6	2018	115375	41505.625	.042864267	Yes	Central highlands	Yes	Yes	62	Yes	1	3	3	11.655943	10.633584	.042864267	1.263999	-.42959881	-.42979327		0	0	1	0	0	1	0	1	1.1671437	.47265753	-.42979327	-.24332474	5	1	.29962566	-.7292245	-.7292245	1.0223589	-1.6935978	0	1	1	0	3
606972	1	2008	18230		-1.2830002	Yes	Central highlands	No	Yes	42	No	1	6	3	9.8108234		-1.2830002					0	0	1	0	1	0	0	1	-1.2804205			-.049277782	1	3						1	0	0	0	1
606972	2	2010	19396	2981.25	-1.4490925	Yes	Central highlands	No	Yes	44	No	1	4	1	9.8728218	8.0000982	-1.4490925		.061998367	-.16609228		0	0	1	0	1	0	0	1	-1.2804205	-1.2830002	-.16609228	-.049277782	1	3				1.8727236		1	0	0	0	1
606972	3	2012	28440		-1.3577974	Yes	Central highlands	No	Yes	46	No	1	4	2	10.255552		-1.3577974		.38273048	.091295123		0	0	1	0	1	0	0	1	-1.2804205	-1.4490925	.091295123	-.049277782	1	3	.1214231	.26130739	.26130739			1	0	0	0	1
606972	4	2014	59170		-1.2451537	Yes	Central highlands	No	Yes	48	No	1	3	1	10.98817		-1.2451537		.73261738	.11264372		0	0	1	0	1	0	0	1	-1.2804205	-1.3577974	.11264372	-.049277782	1	3	-.25009918	.98271656	.98271656			1	0	0	0	1
606972	5	2016	96560	18881.25	-.81809026	Yes	Central highlands	No	Yes	50	No	1	3	2	11.47792	9.8459244	-.81809026		.48974991	.42706341		0	0	1	0	1	0	0	1	-1.2804205	-1.2451537	.42706341	-.049277782	1	3	-.31351691	.80326682	.80326682	1.6319952		1	0	0	0	1
606972	6	2018	25367	7022.5	-1.5293891	Yes	Central highlands	No	Yes	52	No	2	2	1	10.141205	8.8568745	-1.5293891	-.98904991	-1.3367147	-.71129888		0	0	1	0	1	0	0	1	-1.2804205	-.81809026	-.71129888	-.049277782	1	3	-.36814031	-.96857446	-.96857446	1.2843304	-.34766483	1	0	0	0	1
606973	1	2008	49350		.37193689	Yes	Central highlands	Yes	Yes	37	Yes	1	4	2	10.806693		.37193689					0	0	1	0	0	1	0	1	.33115983			.081776902	3	4						0	0	0	0
606973	2	2010	144150		.071667105	Yes	Central highlands	Yes	Yes	39	Yes	1	4	2	11.87861		.071667105		1.0719166	-.30026978		0	0	1	0	0	1	0	1	.33115983	.37193689	-.30026978	.081776902	3	4						0	0	0	0
606973	3	2012	156820		-.28660324	Yes	Central highlands	Yes	Yes	41	Yes	2	4	2	11.962854		-.28660324		.084244728	-.35827035		0	0	1	0	0	1	0	1	.33115983	.071667105	-.35827035	.081776902	3	4	-.2853542	.36959893	.36959893			0	0	0	0
606973	4	2014	228860	14482.25	.67672223	Yes	Central highlands	Yes	Yes	43	Yes	2	4	2	12.340866	9.5806789	.67672223		.3780117	.9633255		0	0	1	0	0	1	0	1	.33115983	-.28660324	.9633255	.081776902	3	4	.17785113	.20016058	.20016058	2.7601871		0	0	0	0
606973	5	2016	285007	24976.25	.37241471	Yes	Central highlands	Yes	Yes	45	Yes	1	4	2	12.560269	10.125681	.37241471	.54500198	.21940327	-.30430752		0	0	1	0	0	1	0	1	.33115983	.67672223	-.30430752	.081776902	3	4	-.0239473	.24335057	.24335057	2.4345884	-.32559872	0	0	0	0
606973	6	2018	190010	35245	.78082138	Yes	Central highlands	Yes	Yes	47	Yes	1	5	3	12.154832	10.470079	.78082138	.3443985	-.40543747	.40840667	.54500198	0	0	1	0	0	1	0	1	.33115983	.37241471	.40840667	.081776902	3	4	.23745452	-.642892	-.642892	1.6847525	-.74983597	0	0	0	0
607511	1	2008	34620	4902.5	.14669856	Yes	Central highlands	Yes	No	41	Yes	1	4	2	10.452187	8.4975004	.14669856					0	0	1	0	0	1	1	0	.0021377329			-.20324826	2	2				1.9546862		0	0	0	0
607511	2	2010	109030	11607	.1195126	Yes	Central highlands	Yes	No	43	Yes	1	4	3	11.599379	9.3593636	.1195126	.86186314	1.147192	-.027185969		0	0	1	0	0	1	1	0	.0021377329	.14669856	-.027185969	-.20324826	2	2				2.240015	.28532887	0	0	0	0
607511	3	2012	71030		-.25979796	Yes	Central highlands	Yes	No	46	Yes	1	4	3	11.170857		-.25979796		-.42852116	-.37931055	.86186314	0	0	1	0	0	1	1	0	.0021377329	.1195126	-.37931055	-.20324826	2	2	-.28281945	-.14570169	-.14570169			0	0	0	0
607512	1	2008	23400		-1.2280533	Yes	Central highlands	No	No	45	Yes	1	10	5	10.060492		-1.2280533					0	0	1	0	1	0	1	0	-.99149603			.40011308	1	5						1	0	0	1	4
607512	2	2010	83500	20670	-1.3186076	Yes	Central highlands	No	No	47	Yes	1	8	4	11.332602	9.9364386	-1.3186076		1.27211	-.090554237		0	0	1	0	1	0	1	0	-.99149603	-1.2280533	-.090554237	.40011308	1	5				1.396163		1	0	0	1	4
607512	3	2012	54200	12521.25	-.42782718	Yes	Central highlands	No	No	49	Yes	1	7	3	10.900436	9.4351826	-.42782718	-.50125599	-.43216515	.89078039		0	0	1	0	1	0	1	0	-.99149603	-1.3186076	.89078039	.40011308	1	5	-.1323241	-.29984105	-.29984105	1.4652538	.069090843	1	0	0	1	4
607513	1	2008	34950	6492.5	-.098581456	Yes	Central highlands	Yes	No	44	Yes	1	6	5	10.461674	8.7784033	-.098581456					0	0	1	0	0	1	1	0	-.084990233			.22497393	2	5				1.6832705		0	0	0	1	4
607513	2	2010	57096		-.50775564	Yes	Central highlands	Yes	No	46	Yes	1	6	5	10.952489		-.50775564		.49081516	-.40917417		0	0	1	0	0	1	1	0	-.084990233	-.098581456	-.40917417	.22497393	2	5						0	0	0	1	4
607513	3	2012	132907		.3513664	Yes	Central highlands	Yes	No	48	Yes	1	6	6	11.797405		.3513664		.84491634	.85912204		0	0	1	0	0	1	1	0	-.084990233	-.50775564	.85912204	.22497393	2	5	.54220998	.30270633	.30270633			0	0	0	1	4
607521	4	2014	80010	25440	.025831472	No	Central highlands	Yes	No	48	Yes	1	4	3	11.289907	10.144078	.025831472					0	0	1	0	0	1	1	0	-.39294207			-.1754505	1	2				1.1458282		1	0	0	0	1
607521	5	2016	113315	10427.75	-.87958813	No	Central highlands	Yes	No	50	Yes	1	3	2	11.637927	9.2522259	-.87958813	-.89185238	.34802055	-.90541959		0	0	1	0	0	1	1	0	-.39294207	.025831472	-.90541959	-.1754505	1	2				2.3857012	1.2398729	1	0	0	0	1
607521	6	2018	100161.7109375	4809.75	-.32506955	No	Central highlands	Yes	No	53	Yes	1	3	3	11.514542	8.4784002	-.32506955	-.77382565	-.12338543	.55451858	-.89185238	0	0	1	0	0	1	1	0	-.39294207	-.87958813	.55451858	-.1754505	1	2	-.028633639	-.09475179	-.09475179	3.0361414	.65044022	1	0	0	0	1
607522	4	2014	72760		-.6466763	No	Central highlands	No	No	51	Yes	1	9	7	11.194921		-.6466763					0	0	1	0	1	0	1	0	.13634399			1.0496575	3	5						0	0	0	1	4
607522	5	2016	69055	8745	-.39693049	No	Central highlands	No	No	53	Yes	1	9	8	11.142658	9.0762377	-.39693049		-.05226326	.24974582		0	0	1	0	1	0	1	0	.13634399	-.6466763	.24974582	1.0496575	3	5				2.0664206		0	0	0	1	4
607522	6	2018	45509	13939	1.4526387	No	Central highlands	No	No	55	Yes	1	9	8	10.725665	9.5424461	1.4526387	.46620846	-.41699314	1.8495692		0	0	1	0	1	0	1	0	.13634399	-.39693049	1.8495692	1.0496575	3	5	1.2291485	-1.6461416	-1.6461416	1.183219	-.8832016	0	0	0	1	4
607523	4	2014	144150	22922.5	.23265535	No	Central highlands	Yes	No	50	Yes	1	4	4	11.87861	10.039874	.23265535					0	0	1	0	0	1	1	0	.50824851			.55629802	4	5				1.8387356		0	0	0	1	4
607523	5	2016	122800	17291.25	-.053161211	No	Central highlands	Yes	No	52	Yes	1	7	6	11.718312	9.7579556	-.053161211	-.28191853	-.16029739	-.28581655		0	0	1	0	0	1	1	0	.50824851	.23265535	-.28581655	.55629802	4	5				1.9603567	.12162113	0	0	0	1	4
607523	6	2018	255400	16589	1.3452513	No	Central highlands	Yes	No	54	Yes	1	7	6	12.450586	9.7164955	1.3452513	-.041460037	.73227406	1.3984126	-.28191853	0	0	1	0	0	1	1	0	.50824851	-.053161211	1.3984126	.55629802	4	5	.88893777	-.15666372	-.15666372	2.7340908	.77373409	0	0	0	1	4
607751	1	2008	28550	10865	.30545557	Yes	Central highlands	Yes	Yes	58	Yes	1	5	5	10.259412	9.2933016	.30545557					0	0	1	0	0	1	0	1	.10376871			-.0056661637	3	3				.96611023		0	0	0	0
607751	2	2010	44980		-.49297565	Yes	Central highlands	Yes	Yes	60	Yes	1	4	4	10.713973		-.49297565		.45456123	-.79843122		0	0	1	0	0	1	0	1	.10376871	.30545557	-.79843122	-.0056661637	3	3						0	0	0	0
607751	3	2012	93750		.86041123	Yes	Central highlands	Yes	Yes	62	Yes	1	4	4	11.448387		.86041123		.7344141	1.3533869		0	0	1	0	0	1	0	1	.10376871	-.49297565	1.3533869	-.0056661637	3	3	.049061265	.68535286	.68535286			0	0	0	0
607751	4	2014	70300	7128.5	-.24763617	Yes	Central highlands	Yes	Yes	64	Yes	1	3	3	11.160527	8.8718557	-.24763617		-.28785992	-1.1080474		0	0	1	0	0	1	0	1	.10376871	.86041123	-1.1080474	-.0056661637	3	3	-.30263728	.014777362	.014777362	2.2886715		0	0	0	0
607751	5	2016	65580	8970.25	-.079767451	Yes	Central highlands	Yes	Yes	66	Yes	1	3	2	11.091026	9.1016684	-.079767451	.22981262	-.069500923	.16786872		0	0	1	0	0	1	0	1	.10376871	-.24763617	.16786872	-.0056661637	3	3	.055342823	-.12484375	-.12484375	1.9893579	-.29931355	0	0	0	0
607751	6	2018	55960	9381	.27712473	No	Central highlands	Yes	Yes	68	Yes	1	4	3	10.932392	9.1464415	.27712473	.044773102	-.15863419	.35689217	.22981262	0	0	1	0	0	1	0	1	.10376871	-.079767451	.35689217	-.0056661637	3	3	.13394022	-.29257441	-.29257441	1.7859507	-.20340729	0	0	0	0
607752	1	2008	25480	5989	-.31349632	Yes	Central highlands	No	Yes	46	No	1	3	3	10.145649	8.6976795	-.31349632					0	0	1	0	1	0	0	1	-.021341456			.10796605	2	4				1.4479694		0	0	0	0
607752	2	2010	70000		.2437581	Yes	Central highlands	No	Yes	48	No	1	3	3	11.156251		.2437581		1.010602	.55725443		0	0	1	0	1	0	0	1	-.021341456	-.31349632	.55725443	.10796605	2	4						0	0	0	0
607752	3	2012	120640	6081.75	.023739865	Yes	Central highlands	No	Yes	50	No	1	3	3	11.700566	8.713048	.023739865		.54431534	-.22001824		0	0	1	0	1	0	0	1	-.021341456	.2437581	-.22001824	.10796605	2	4	-.32631621	.87063152	.87063152	2.9875183		0	0	0	0
607752	4	2014	109400	29613.75	-.28984392	Yes	Central highlands	No	Yes	52	No	1	5	4	11.602766	10.295994	-.28984392	1.5829458	-.097800255	-.31358379		0	0	1	0	1	0	0	1	-.021341456	.023739865	-.31358379	.10796605	2	4	.16252206	-.26032233	-.26032233	1.3067722	-1.6807461	0	0	0	0
607752	5	2016	81550	15502.5	-.018540405	Yes	Central highlands	No	Yes	54	No	1	6	4	11.308971	9.648757	-.018540405	-.64723682	-.29379463	.2713035	1.5829458	0	0	1	0	1	0	0	1	-.021341456	-.28984392	.2713035	.10796605	2	4	.53638804	-.83018267	-.83018267	1.6602144	.35344219	0	0	0	0
607752	6	2018	86694	16695	.22633395	Yes	Central highlands	No	Yes	56	No	1	6	4	11.37014	9.7228642	.22633395	.07410717	.061168671	.24487436	-.64723682	0	0	1	0	1	0	0	1	-.021341456	-.018540405	.24487436	.10796605	2	4	.61568189	-.55451322	-.55451322	1.6472759	-.012938499	0	0	0	0
607753	1	2008	22900		-.82903475	Yes	Central highlands	No	Yes	34	No	1	3	1	10.038892		-.82903475					0	0	1	0	1	0	0	1	-.69985807			.092999473	1	4						1	0	0	0	1
607753	2	2010	20095		-1.4555997	Yes	Central highlands	No	Yes	36	No	1	3	1	9.908226		-1.4555997		-.13066578	-.62656492		0	0	1	0	1	0	0	1	-.69985807	-.82903475	-.62656492	.092999473	1	4						1	0	0	0	1
607753	3	2012	52140		-.83149564	Yes	Central highlands	No	Yes	38	No	1	3	2	10.861688		-.83149564		.95346165	.62410402		0	0	1	0	1	0	0	1	-.69985807	-1.4555997	.62410402	.092999473	1	4	.19962211	.75383955	.75383955			1	0	0	0	1
607753	4	2014	77260		-.44047707	Yes	Central highlands	No	Yes	40	No	1	4	2	11.254931		-.44047707		.39324379	.39101857		0	0	1	0	1	0	0	1	-.69985807	-.83149564	.39101857	.092999473	1	4	-.26362622	.65687001	.65687001			1	0	0	0	1
607753	5	2016	137500	7883.75	-.27850387	Yes	Central highlands	No	Yes	42	No	1	4	3	11.831379	8.972559	-.27850387		.57644749	.16197321		0	0	1	0	1	0	0	1	-.69985807	-.44047707	.16197321	.092999473	1	4	.114297	.46215048	.46215048	2.85882		1	0	0	0	1
607753	6	2018	96400	9672.5	-.36403739	Yes	Central highlands	No	Yes	44	No	1	3	2	11.476261	9.177042	-.36403739	.20448303	-.3551178	-.08553353		0	0	1	0	1	0	0	1	-.69985807	-.27850387	-.08553353	.092999473	1	4	-.19053306	-.16458474	-.16458474	2.2992191	-.55960083	1	0	0	0	1
607931	1	2008	115520	29547.5	-.89678824	Yes	Central highlands	Yes	Yes	42	Yes	1	7	4	11.657199	10.293755	-.89678824					0	0	1	0	0	1	0	1	.079817869			-.02065758	3	3				1.3634443		0	0	0	0
607931	2	2010	74600		1.512962	Yes	Central highlands	Yes	Yes	44	Yes	1	7	5	11.219895		1.512962		-.43730354	2.4097502		0	0	1	0	0	1	0	1	.079817869	-.89678824	2.4097502	-.02065758	3	3						0	0	0	0
607931	3	2012	85140	29415	1.1613913	Yes	Central highlands	Yes	Yes	46	Yes	1	7	6	11.352053	10.28926	1.1613913		.13215733	-.35157073		0	0	1	0	0	1	0	1	.079817869	1.512962	-.35157073	-.02065758	3	3	1.0862699	-.95411253	-.95411253	1.0627928		0	0	0	0
607931	4	2014	108400		.071200348	Yes	Central highlands	Yes	Yes	48	Yes	1	5	4	11.593583		.071200348		.24153042	-1.0901909		0	0	1	0	0	1	0	1	.079817869	1.1613913	-1.0901909	-.02065758	3	3	.39389277	-.15236233	-.15236233			0	0	0	0
607931	5	2016	45200	12137	-.36978197	No	Central highlands	Yes	Yes	50	Yes	1	5	4	10.718852	9.4040136	-.36978197		-.87473106	-.44098231		0	0	1	0	0	1	0	1	.079817869	.071200348	-.44098231	-.02065758	3	3	.3251034	-1.1998345	-1.1998345	1.3148384		0	0	0	0
607931	6	2018	251210	20471.25	-1.0000762	No	Central highlands	Yes	Yes	52	Yes	1	5	5	12.434045	9.9267769	-1.0000762	.52276325	1.7151928	-.6302942		0	0	1	0	0	1	0	1	.079817869	-.36978197	-.6302942	-.02065758	3	3	.97267121	.74252158	.74252158	2.507268	1.1924295	0	0	0	0
607932	1	2008	43600		.95772249	Yes	Central highlands	Yes	Yes	38	Yes	1	4	2	10.682813		.95772249					0	0	1	0	0	1	0	1	-.0030367672			-.39702585	2	1						0	0	1	0	3
607932	2	2010	247180	16893.75	.11916182	Yes	Central highlands	Yes	Yes	40	Yes	1	4	2	12.417872	9.7346992	.11916182		1.7350597	-.83856064		0	0	1	0	0	1	0	1	-.0030367672	.95772249	-.83856064	-.39702585	2	1				2.6831732		0	0	1	0	3
607932	3	2012	240789		.41327682	Yes	Central highlands	Yes	Yes	42	Yes	1	5	3	12.391676		.41327682		-.02619648	.29411501		0	0	1	0	0	1	0	1	-.0030367672	.11916182	.29411501	-.39702585	2	1	-.45816275	.43196627	.43196627			0	0	1	0	3
607932	4	2014	142600	67111.25	.06906902	Yes	Central highlands	Yes	Yes	44	Yes	2	6	3	11.867799	11.114107	.06906902		-.52387714	-.34420779		0	0	1	0	0	1	0	1	-.0030367672	.41327682	-.34420779	-.39702585	2	1	.50200301	-1.0258802	-1.0258802	.75369167		0	0	1	0	3
607932	5	2016	90700	17490	-.55004394	Yes	Central highlands	Yes	Yes	46	Yes	2	6	2	11.415313	9.7693844	-.55004394	-1.3447227	-.45248604	-.61911297		0	0	1	0	0	1	0	1	-.0030367672	.06906902	-.61911297	-.39702585	2	1	.60558987	-1.0580759	-1.0580759	1.6459284	.89223671	0	0	1	0	3
607932	6	2018	101260	30938.75	-1.0274068	Yes	Central highlands	Yes	Yes	48	Yes	2	6	3	11.525447	10.339765	-1.0274068	.57038021	.11013412	-.47736287	-1.3447227	0	0	1	0	0	1	0	1	-.0030367672	-.55004394	-.47736287	-.39702585	2	1	.67722428	-.56709015	-.56709015	1.1856823	-.46024609	0	0	1	0	3
607933	1	2008	38750	9871.25	-.028909393	Yes	Central highlands	Yes	Yes	88	No	1	4	2	10.564886	9.197382	-.028909393					0	0	1	0	0	1	0	1	-.27738166			-.15177983	2	2				1.3675041		0	0	0	0
607933	2	2010	64000		-.66118789	Yes	Central highlands	Yes	Yes	40	Yes	1	4	2	11.066638		-.66118789		.5017519	-.6322785		0	0	1	0	0	1	0	1	-.27738166	-.028909393	-.6322785	-.15177983	2	2						0	0	0	0
607933	3	2012	80700	17132.25	-.26550713	Yes	Central highlands	Yes	Yes	42	Yes	2	4	2	11.298493	9.7487183	-.26550713		.23185539	.39568076		0	0	1	0	0	1	0	1	-.27738166	-.66118789	.39568076	-.15177983	2	2	-.016737105	.2485925	.2485925	1.5497751		0	0	0	0
607933	4	2014	112000		.26477072	Yes	Central highlands	Yes	Yes	44	Yes	2	4	3	11.626254		.26477072		.3277607	.53027785		0	0	1	0	0	1	0	1	-.27738166	-.26550713	.53027785	-.15177983	2	2	.22039935	.10736134	.10736134			0	0	0	0
607933	5	2016	216000	16065.625	-.18564774	Yes	Central highlands	Yes	Yes	46	Yes	2	4	3	12.283033	9.6844368	-.18564774		.65677929	-.45041847		0	0	1	0	0	1	0	1	-.27738166	.26477072	-.45041847	-.15177983	2	2	.15814102	.49863827	.49863827	2.5985966		0	0	0	0
607933	6	2018	185210	32197.5	-.78780848	Yes	Central highlands	Yes	Yes	48	Yes	2	4	3	12.129246	10.379644	-.78780848	.6952076	-.15378761	-.60216075		0	0	1	0	0	1	0	1	-.27738166	-.18564774	-.60216075	-.15177983	2	2	-.017161945	-.13662566	-.13662566	1.7496014	-.84899521	0	0	0	0
607971	1	2008	71400	14906.25	.71461642	Yes	Central highlands	Yes	Yes	43	Yes	1	7	4	11.176053	9.6095362	.71461642					0	0	1	0	0	1	0	1	.99660486			-.045872331	5	3				1.5665169		0	1	0	0	2
607971	2	2010	74630		.0055512814	Yes	Central highlands	Yes	Yes	45	Yes	1	7	5	11.220298		.0055512814		.044244766	-.70906514		0	0	1	0	0	1	0	1	.99660486	.71461642	-.70906514	-.045872331	5	3						0	1	0	0	2
607971	3	2012	294230		.96971726	Yes	Central highlands	Yes	Yes	47	Yes	1	7	6	12.592117		.96971726		1.3718195	.96416599		0	0	1	0	0	1	0	1	.99660486	.0055512814	.96416599	-.045872331	5	3	.84487534	.52694416	.52694416			0	1	0	0	2
607971	4	2014	332355	49820	2.6397958	Yes	Central highlands	Yes	Yes	49	Yes	1	8	8	12.713959	10.816172	2.6397958		.12184143	1.6700785		0	0	1	0	0	1	0	1	.99660486	.96971726	1.6700785	-.045872331	5	3	.507581	-.38573959	-.38573959	1.8977871		0	1	0	0	2
607971	5	2016	157300	38491.25	1.1646936	Yes	Central highlands	Yes	Yes	51	Yes	1	5	5	11.96591	10.558187	1.1646936	-.25798512	-.74804878	-1.4751022		0	0	1	0	0	1	0	1	.99660486	2.6397958	-1.4751022	-.045872331	5	3	.4972744	-1.2453232	-1.2453232	1.4077234	-.49006367	0	1	0	0	2
607971	6	2018	310360	45248.75	.48525479	Yes	Central highlands	Yes	Yes	53	Yes	1	6	6	12.645488	10.719931	.48525479	.16174412	.67957783	-.67943883	-.25798512	0	0	1	0	0	1	0	1	.99660486	1.1646936	-.67943883	-.045872331	5	3	1.1036011	-.42402327	-.42402327	1.9255571	.51783371	0	1	0	0	2
607972	1	2008	175480	9672.5	-.15477295	Yes	Central highlands	Yes	Yes	34	Yes	1	5	2	12.07528	9.177042	-.15477295					0	0	1	0	0	1	0	1	.30059105			.040690504	3	4				2.8982382		0	0	0	0
607972	2	2010	113748		.18560778	Yes	Central highlands	Yes	Yes	36	Yes	1	5	3	11.641741		.18560778		-.43353939	.34038073		0	0	1	0	0	1	0	1	.30059105	-.15477295	.34038073	.040690504	3	4						0	0	0	0
607972	3	2012	280221	14402.75	.33924899	Yes	Central highlands	Yes	Yes	38	Yes	1	5	3	12.543334	9.5751743	.33924899		.90159321	.15364121		0	0	1	0	0	1	0	1	.30059105	.18560778	.15364121	.040690504	3	4	.62496638	.27662686	.27662686	2.9681597		0	0	0	0
607972	4	2014	123540	80825	1.4859647	Yes	Central highlands	Yes	Yes	40	Yes	1	5	4	11.72432	11.300041	1.4859647	1.7248669	-.8190136	1.1467156		0	0	1	0	0	1	0	1	.30059105	.33924899	1.1467156	.040690504	3	4	.083769269	-.90278286	-.90278286	.42427921	-2.5438805	0	0	0	0
607972	5	2016	146800	26367.5	-.10118184	Yes	Central highlands	Yes	Yes	42	Yes	1	4	3	11.896827	10.179888	-.10118184	-1.1201534	.17250633	-1.5871465	1.7248669	0	0	1	0	0	1	0	1	.30059105	1.4859647	-1.5871465	.040690504	3	4	.70216209	-.52965575	-.52965575	1.716939	1.2926598	0	0	0	0
607972	6	2018	121985	34224.75	.048679605	Yes	Central highlands	Yes	Yes	44	Yes	1	4	3	11.711654	10.440704	.048679605	.26081657	-.18517303	.14986145	-1.1201534	0	0	1	0	0	1	0	1	.30059105	-.10118184	.14986145	.040690504	3	4	.20558956	-.3907626	-.3907626	1.2709494	-.44598961	0	0	0	0
607973	1	2008	17910	7618.75	-1.0001551	Yes	Central highlands	Yes	Yes	80	No	1	2	1	9.7931147	8.9383678	-1.0001551					0	0	1	0	0	1	0	1	-1.3097064			-.056959677	1	3				.85474682		1	0	0	0	1
607973	2	2010	54600		-1.2695315	Yes	Central highlands	Yes	Yes	82	No	1	3	2	10.907789		-1.2695315		1.1146746	-.2693764		0	0	1	0	0	1	0	1	-1.3097064	-1.0001551	-.2693764	-.056959677	1	3						1	0	0	0	1
607973	3	2012	53230	20272.5	-1.1970618	Yes	Central highlands	Yes	Yes	84	No	1	4	2	10.882378	9.9170208	-1.1970618		-.025411606	.072469711		0	0	1	0	0	1	0	1	-1.3097064	-1.2695315	.072469711	-.056959677	1	3	-.68831664	.66290504	.66290504	.96535683		1	0	0	0	1
607973	4	2014	35600	13382.5	-1.6260424	Yes	Central highlands	Yes	Yes	48	Yes	1	3	2	10.480101	9.5017033	-1.6260424	-.41531754	-.40227699	-.42898059		0	0	1	0	0	1	0	1	-1.3097064	-1.1970618	-.42898059	-.056959677	1	3	.069827862	-.47210485	-.47210485	.97839737	.013040543	1	0	0	0	1
607973	5	2016	20600	12057.5	-1.4804946	Yes	Central highlands	Yes	Yes	50	Yes	1	3	2	9.9330463	9.3974419	-1.4804946	-.1042614	-.54705429	.14554775	-.41531754	0	0	1	0	0	1	0	1	-1.3097064	-1.6260424	.14554775	-.056959677	1	3	.2368322	-.78388649	-.78388649	.53560448	-.44279289	1	0	0	0	1
607973	6	2018	53930	13846.25	-1.2849535	Yes	Central highlands	Yes	Yes	52	Yes	1	3	2	10.895442	9.5357695	-1.2849535	.1383276	.96239567	.19554114	-.1042614	0	0	1	0	0	1	0	1	-1.3097064	-1.4804946	.19554114	-.056959677	1	3	.29128909	.67110658	.67110658	1.3596725	.82406807	1	0	0	0	1
801381	1	2008	85360		-.76653117	Yes	Southern lowlands	Yes	Yes	68	No	1	6	3	11.354633		-.76653117					0	0	0	1	0	1	0	1	-.15396734			.36737183	2	5						0	0	0	1	4
801381	2	2010	224560		-.93945265	Yes	Southern lowlands	Yes	Yes	70	No	2	7	4	12.321898		-.93945265		.96726513	-.17292148		0	0	0	1	0	1	0	1	-.15396734	-.76653117	-.17292148	.36737183	2	5						0	0	0	1	4
801381	3	2012	52005	15038.75	-1.290415	Yes	Southern lowlands	Yes	Yes	72	No	1	7	4	10.859096	9.6183853	-1.290415		-1.4628029	-.3509624		0	0	0	1	0	1	0	1	-.15396734	-.93945265	-.3509624	.36737183	2	5	-.043621063	-1.4191818	-1.4191818	1.2407103		0	0	0	1	4
801381	4	2014	207000	15131.5	.18693067	Yes	Southern lowlands	Yes	Yes	36	Yes	1	7	5	12.240474	9.6245337	.18693067	.0061483383	1.3813782	1.4773457		0	0	0	1	0	1	0	1	-.15396734	-1.290415	1.4773457	.36737183	2	5	1.5403175	-.15893933	-.15893933	2.6159401	1.3752298	0	0	0	1	4
801381	5	2016	98175	17622.5	.81533617	Yes	Southern lowlands	Yes	Yes	38	No	1	6	4	11.494507	9.7769318	.81533617	.15239811	-.74596691	.62840551	.0061483383	0	0	0	1	0	1	0	1	-.15396734	.18693067	.62840551	.36737183	2	5	-.054911561	-.69105536	-.69105536	1.7175751	-.89836502	0	0	0	1	4
801381	6	2018	182820	27891.25	1.070328	Yes	Southern lowlands	Yes	Yes	40	No	1	7	4	12.116258	10.236069	1.070328	.45913696	.62175083	.25499183	.15239811	0	0	0	1	0	1	0	1	-.15396734	.81533617	.25499183	.36737183	2	5	1.039193	-.41744223	-.41744223	1.8801889	.16261387	0	0	0	1	4
801382	1	2008	53498		-1.400606	Yes	Southern lowlands	Yes	Yes	32	Yes	1	4	2	10.8874		-1.400606					0	0	0	1	0	1	0	1	-.67586523			.26811174	1	5						1	0	0	1	4
801382	2	2010	60880		-.89554971	Yes	Southern lowlands	Yes	Yes	34	Yes	1	4	2	11.01666		-.89554971		.12926006	.50505632		0	0	0	1	0	1	0	1	-.67586523	-1.400606	.50505632	.26811174	1	5						1	0	0	1	4
801382	3	2012	41150		-1.3618547	Yes	Southern lowlands	Yes	Yes	36	Yes	2	4	3	10.624979		-1.3618547		-.39168072	-.46630496		0	0	0	1	0	1	0	1	-.67586523	-.89554971	-.46630496	.26811174	1	5	.33315367	-.72483438	-.72483438			1	0	0	1	4
801382	4	2014	96890	16509.5	.10709737	Yes	Southern lowlands	Yes	Yes	38	Yes	2	4	4	11.481332	9.7116909	.10709737		.85635281	1.4689521		0	0	0	1	0	1	0	1	-.67586523	-1.3618547	1.4689521	.26811174	1	5	.69203007	.16432272	.16432272	1.7696409		1	0	0	1	4
801382	5	2016	140160	1881.5	-.44423109	Yes	Southern lowlands	Yes	Yes	40	Yes	1	3	3	11.85054	7.5398245	-.44423109	-2.1718664	.36920834	-.55132848		0	0	0	1	0	1	0	1	-.67586523	.10709737	-.55132848	.26811174	1	5	-.17276259	.54197091	.54197091	4.3107157	2.5410748	1	0	0	1	4
801382	6	2018	240060	45050	-.060047287	Yes	Southern lowlands	Yes	Yes	42	Yes	1	3	3	12.388644	10.715528	-.060047287	3.175704	.53810406	.38418379	-2.1718664	0	0	0	1	0	1	0	1	-.67586523	-.44423109	.38418379	.26811174	1	5	.047719862	.49038419	.49038419	1.6731157	-2.6375999	1	0	0	1	4
801383	1	2008	69387	15754.25	-1.3458493	Yes	Southern lowlands	Yes	Yes	41	Yes	1	6	6	11.147455	9.6648655	-1.3458493					0	0	0	1	0	1	0	1	-.65797192			.19219899	1	5				1.4825897		1	0	0	1	4
801383	2	2010	181160	14575	-.92468107	Yes	Southern lowlands	Yes	Yes	43	Yes	1	5	5	12.107136	9.5870628	-.92468107	-.077802658	.95968056	.42116821		0	0	0	1	0	1	0	1	-.65797192	-1.3458493	.42116821	.19219899	1	5				2.5200729	1.0374832	1	0	0	1	4
801383	3	2012	177450	96990	-.6031186	Yes	Southern lowlands	Yes	Yes	45	Yes	1	5	5	12.086444	11.482363	-.6031186	1.8952999	-.020691872	.32156247	-.077802658	0	0	0	1	0	1	0	1	-.65797192	-.92468107	.32156247	.19219899	1	5	.13822927	-.15892114	-.15892114	.60408115	-1.9159918	1	0	0	1	4
801383	4	2014	136580	50283.75	-.20808217	Yes	Southern lowlands	Yes	Yes	47	Yes	1	5	5	11.824666	10.825438	-.20808217	-.6569252	-.26177788	.39503643	1.8952999	0	0	0	1	0	1	0	1	-.65797192	-.6031186	.39503643	.19219899	1	5	.59789485	-.85967273	-.85967273	.99922848	.39514732	1	0	0	1	4
801383	5	2016	95046	7552.5	-.48124596	Yes	Southern lowlands	Yes	Yes	49	Yes	1	2	2	11.462116	8.9296341	-.48124596	-1.8958035	-.36254978	-.2731638	-.6569252	0	0	0	1	0	1	0	1	-.65797192	-.20808217	-.2731638	.19219899	1	5	.098341919	-.46089169	-.46089169	2.5324821	1.5332537	1	0	0	1	4
801383	6	2018	174908	26433.75	-.38485432	Yes	Southern lowlands	Yes	Yes	51	Yes	1	2	2	12.072016	10.182397	-.38485432	1.2527628	.60989952	.096391648	-1.8958035	0	0	0	1	0	1	0	1	-.65797192	-.48124596	.096391648	.19219899	1	5	.13145909	.47844043	.47844043	1.8896189	-.64286327	1	0	0	1	4
801384	1	2008	30423	9407.5	-1.0514077	Yes	Southern lowlands	No	Yes	50	No	1	4	4	10.322954	9.1492624	-1.0514077					0	0	0	1	1	0	0	1	-.6895169			.19666848	1	5				1.1736917		1	0	0	1	4
801384	2	2010	72560		-1.2698594	Yes	Southern lowlands	No	Yes	52	No	1	2	2	11.192169		-1.2698594		.86921501	-.21845174		0	0	0	1	1	0	0	1	-.6895169	-1.0514077	-.21845174	.19666848	1	5						1	0	0	1	4
801384	3	2012	55500	14177.5	-.51310295	Yes	Southern lowlands	No	Yes	54	No	1	3	3	10.924138	9.559411	-.51310295		-.26803112	.75675648		0	0	0	1	1	0	0	1	-.6895169	-1.2698594	.75675648	.19666848	1	5	-.28925395	.021222841	.021222841	1.364727		1	0	0	1	4
801384	4	2014	1023800	16827.5	-.42979902	Yes	Southern lowlands	No	Yes	56	No	1	3	3	13.839032	9.7307701	-.42979902	.17135906	2.9148941	.083303928		0	0	0	1	1	0	0	1	-.6895169	-.51310295	.083303928	.19666848	1	5	.24648504	2.6684091	2.6684091	4.1082621	2.743535	1	0	0	1	4
801384	5	2016	115611	17490	-.80486715	Yes	Southern lowlands	No	Yes	58	No	1	4	3	11.657987	9.7693844	-.80486715	.038614273	-2.1810455	-.37506813	.17135906	0	0	0	1	1	0	0	1	-.6895169	-.42979902	-.37506813	.19666848	1	5	-1.2345421	-.94650334	-.94650334	1.8886023	-2.2196598	1	0	0	1	4
801384	6	2018	285760	24578.75	-.068065286	Yes	Southern lowlands	No	Yes	60	No	1	4	3	12.562907	10.109637	-.068065286	.34025288	.90492058	.73680186	.038614273	0	0	0	1	1	0	0	1	-.6895169	-.80486715	.73680186	.19666848	1	5	1.2209028	-.31598222	-.31598222	2.45327	.5646677	1	0	0	1	4
801385	1	2008	52800		.19728638	Yes	Southern lowlands	Yes	Yes	71	Yes	1	6	3	10.874267		.19728638					0	0	0	1	0	1	0	1	.33977452			.11493361	3	4						0	0	0	0
801385	2	2010	204950	34317.5	-.40190318	Yes	Southern lowlands	Yes	Yes	73	Yes	1	6	2	12.230521	10.443411	-.40190318		1.3562546	-.59918958		0	0	0	1	0	1	0	1	.33977452	.19728638	-.59918958	.11493361	3	4				1.7871103		0	0	0	0
801385	3	2012	346600	64262.5	.97389156	Yes	Southern lowlands	Yes	Yes	75	No	1	5	2	12.755927	11.070731	.97389156	.62732029	.52540588	1.3757948		0	0	0	1	0	1	0	1	.33977452	-.40190318	1.3757948	.11493361	3	4	-.65635669	1.1817626	1.1817626	1.6851959	-.10191441	0	0	0	0
801385	4	2014	104800	25440	-.15103261	Yes	Southern lowlands	Yes	Yes	77	No	1	5	3	11.559809	10.144078	-.15103261	-.92665291	-1.1961184	-1.1249242	.62732029	0	0	0	1	0	1	0	1	.33977452	.97389156	-1.1249242	.11493361	3	4	-.14719531	-1.048923	-1.048923	1.4157305	-.26946545	0	0	0	0
801385	5	2016	480360	44387.5	.64845061	Yes	Southern lowlands	Yes	Yes	79	No	1	5	4	13.082291	10.700713	.64845061	.5566349	1.5224819	.79948324	-.92665291	0	0	0	1	0	1	0	1	.33977452	-.15103261	.79948324	.11493361	3	4	.79388511	.72859681	.72859681	2.3815775	.96584702	0	0	0	0
801385	6	2018	221120	30210	.77195442	Yes	Southern lowlands	No	Yes	42	No	1	3	3	12.30646	10.315928	.77195442	-.3847847	-.77583027	.1235038	.5566349	0	0	0	1	1	0	0	1	.33977452	.64845061	.1235038	.11493361	3	4	-.51154196	-.26428831	-.26428831	1.9905319	-.39104557	0	0	0	0
801386	1	2008	53830	7088.75	-.28462571	Yes	Southern lowlands	Yes	Yes	43	Yes	1	7	7	10.893586	8.8662643	-.28462571					0	0	0	1	0	1	0	1	-.033930331			-.012107218	2	3				2.0273218		0	0	0	0
801386	2	2010	209010		-.21807313	Yes	Southern lowlands	Yes	Yes	45	Yes	2	6	6	12.250137		-.21807313		1.3565512	.066552579		0	0	0	1	0	1	0	1	-.033930331	-.28462571	.066552579	-.012107218	2	3						0	0	0	0
801386	3	2012	47500	20007.5	.81507325	Yes	Southern lowlands	Yes	Yes	47	Yes	2	7	7	10.768485	9.903863	.81507325		-1.4816523	1.0331464		0	0	0	1	0	1	0	1	-.033930331	-.21807313	1.0331464	-.012107218	2	3	.37408817	-1.8557404	-1.8557404	.86462212		0	0	0	0
801386	4	2014	155160	21968.5	.56857443	Yes	Southern lowlands	Yes	Yes	49	Yes	2	5	5	11.952212	9.997365	.56857443	.093502045	1.1837273	-.24649882		0	0	0	1	0	1	0	1	-.033930331	.81507325	-.24649882	-.012107218	2	3	1.3342042	-.15047687	-.15047687	1.9548473	1.0902252	0	0	0	0
801386	5	2016	47131	14310	-.73936903	Yes	Southern lowlands	Yes	Yes	51	Yes	2	5	4	10.760686	9.5687141	-.73936903	-.42865086	-1.1915264	-1.3079435	.093502045	0	0	0	1	0	1	0	1	-.033930331	.56857443	-1.3079435	-.012107218	2	3	-.096085191	-1.0954412	-1.0954412	1.1919718	-.76287556	0	0	0	0
801386	6	2018	67500	27560	-.3451618	Yes	Southern lowlands	Yes	Yes	53	Yes	1	6	4	11.119883	10.224121	-.3451618	.65540695	.35919666	.39420724	-.42865086	0	0	0	1	0	1	0	1	-.033930331	-.73936903	.39420724	-.012107218	2	3	1.0746486	-.71545196	-.71545196	.89576149	-.29621029	0	0	0	0
801387	1	2008	61601		-1.2575743	Yes	Southern lowlands	No	Yes	69	No	1	2	1	11.028434		-1.2575743					0	0	0	1	1	0	0	1	-.065969795			.47843525	2	5						0	0	0	1	4
801387	2	2010	99710	11077	-1.1054907	Yes	Southern lowlands	No	Yes	71	No	1	2	1	11.510021	9.3126259	-1.1054907		.48158741	.15208364		0	0	0	1	1	0	0	1	-.065969795	-1.2575743	.15208364	.47843525	2	5				2.1973953		0	0	0	1	4
801387	3	2012	173600	16628.75	.14842588	Yes	Southern lowlands	No	No	73	No	1	2	1	12.064509	9.7188883	.14842588	.4062624	.55448818	1.2539165		0	0	0	1	1	0	1	0	-.065969795	-1.1054907	1.2539165	.47843525	2	5	-.57315326	1.1276414	1.1276414	2.3456211	.14822578	0	0	0	1	4
801387	4	2014	195960	15635	.68920696	Yes	Southern lowlands	No	Yes	76	No	1	3	2	12.185666	9.6572676	.68920696	-.061620712	.12115669	.54078108	.4062624	0	0	0	1	1	0	0	1	-.065969795	.14842588	.54078108	.47843525	2	5	-.4318935	.55305022	.55305022	2.5283985	.1827774	0	0	0	1	4
801387	5	2016	103055	16562.5	-.0049885605	Yes	Southern lowlands	No	No	78	No	1	3	2	11.543018	9.7148962	-.0049885605	.057628632	-.64264774	-.69419551	-.061620712	0	0	0	1	1	0	1	0	-.065969795	.68920696	-.69419551	.47843525	2	5	-.23750681	-.40514094	-.40514094	1.8281221	-.70027637	0	0	0	1	4
801387	6	2018	190150	12720	1.134602	Yes	Southern lowlands	No	Yes	80	No	1	3	2	12.155568	9.4509306	1.134602	-.26396561	.61254978	1.1395905	.057628632	0	0	0	1	1	0	0	1	-.065969795	-.0049885605	1.1395905	.47843525	2	5	.11713754	.49541226	.49541226	2.7046375	.87651539	0	0	0	1	4
801388	1	2008	194400	30461.75	.4529174	Yes	Southern lowlands	Yes	Yes	76	Yes	1	6	5	12.177673	10.324227	.4529174					0	0	0	1	0	1	0	1	1.0226254			.32321876	5	5				1.853446		0	1	0	1	4
801388	2	2010	1809800	50376.5	.097178012	Yes	Southern lowlands	Yes	Yes	78	Yes	1	7	4	14.408727	10.82728	.097178012	.50305271	2.2310534	-.35573938		0	0	0	1	0	1	0	1	1.0226254	.4529174	-.35573938	.32321876	5	5				3.5814466	1.7280006	0	1	0	1	4
801388	3	2012	213000	17423.75	.62904698	Yes	Southern lowlands	Yes	Yes	80	Yes	1	7	4	12.269048	9.7655897	.62904698	-1.0616903	-2.139679	.53186893	.50305271	0	0	0	1	0	1	0	1	1.0226254	.097178012	.53186893	.32321876	5	5	-.71947753	-1.4202014	-1.4202014	2.503458	-1.0779886	0	1	0	1	4
801388	4	2014	280320	86575.5	1.5701197	Yes	Southern lowlands	Yes	Yes	82	Yes	1	9	5	12.543687	11.368773	1.5701197	1.6031828	.27463913	.94107276	-1.0616903	0	0	0	1	0	1	0	1	1.0226254	.62904698	.94107276	.32321876	5	5	1.66276	-1.3881209	-1.3881209	1.1749144	-1.3285437	0	1	0	1	4
801388	5	2016	692160	15370	1.317479	Yes	Southern lowlands	Yes	Yes	84	Yes	1	11	4	13.447573	9.640173	1.317479	-1.7285995	.90388584	-.25264072	1.6031828	0	0	0	1	0	1	0	1	1.0226254	1.5701197	-.25264072	.32321876	5	5	.51068449	.39320135	.39320135	3.8073997	2.6324854	0	1	0	1	4
801388	6	2018	242920	23055	2.0690112	Yes	Southern lowlands	Yes	Yes	86	Yes	1	11	4	12.400488	10.045638	2.0690112	.40546513	-1.0470848	.7515322	-1.7285995	0	0	0	1	0	1	0	1	1.0226254	1.317479	.7515322	.32321876	5	5	.18979065	-1.2368754	-1.2368754	2.3548498	-1.4525499	0	1	0	1	4
801389	1	2008	66410		-.45474187	Yes	Southern lowlands	Yes	Yes	45	Yes	1	4	2	11.103603		-.45474187					0	0	0	1	0	1	0	1	-.12744384			.11968165	2	4						0	0	0	0
801389	2	2010	241166		.097610354	Yes	Southern lowlands	Yes	Yes	47	Yes	1	4	2	12.393241		.097610354		1.2896376	.55235219		0	0	0	1	0	1	0	1	-.12744384	-.45474187	.55235219	.11968165	2	4						0	0	0	0
801389	3	2012	175980	52072.5	-.68271756	Yes	Southern lowlands	Yes	Yes	49	Yes	1	4	2	12.078126	10.860393	-.68271756		-.31511497	-.78032792		0	0	0	1	0	1	0	1	-.12744384	.097610354	-.78032792	.11968165	2	4	-.49752703	.18241207	.18241207	1.2177334		0	0	0	0
801389	4	2014	238950		.32658505	Yes	Southern lowlands	Yes	Yes	51	Yes	1	4	2	12.384009		.32658505		.30588341	1.0093026		0	0	0	1	0	1	0	1	-.12744384	-.68271756	1.0093026	.11968165	2	4	.26492181	.04096159	.04096159			0	0	0	0
801389	5	2016	110680	18285	-.19506544	Yes	Southern lowlands	Yes	Yes	53	Yes	1	4	2	11.614398	9.8138361	-.19506544		-.76961136	-.52165049		0	0	0	1	0	1	0	1	-.12744384	.32658505	-.52165049	.11968165	2	4	-.051972136	-.71763921	-.71763921	1.8005619		0	0	0	0
801389	6	2018	88000	19610	.14366642	Yes	Southern lowlands	Yes	Yes	55	Yes	1	4	3	11.385092	9.8837948	.14366642	.069958687	-.22930622	.33873186		0	0	0	1	0	1	0	1	-.12744384	-.19506544	.33873186	.11968165	2	4	.57582653	-.80513275	-.80513275	1.501297	-.29926491	0	0	0	0
801531	1	2008	151743		.19076411	Yes	Southern lowlands	Yes	Yes	52	Yes	1	6	6	11.929944		.19076411					0	0	0	1	0	1	0	1	.59221202			.0042725913	4	3						0	0	0	0
801531	3	2012	244880	47567.5	1.3291168	Yes	Southern lowlands	Yes	Yes	56	Yes	1	5	5	12.408524	10.769905	1.3291168		.47857952	1.1383528		0	0	0	1	0	1	0	1	.59221202	.19076411	1.1383528	.0042725913	4	3				1.6386185		0	0	0	0
801531	4	2014	218465	23717.5	.8993879	Yes	Southern lowlands	Yes	Yes	58	Yes	1	5	5	12.294381	10.073969	.8993879	-.6959362	-.11414242	-.42972893		0	0	0	1	0	1	0	1	.59221202	1.3291168	-.42972893	.0042725913	4	3	.26915285	-.38329527	-.38329527	2.2204123	.58179379	0	0	0	0
801531	5	2016	188860	27560	.33393687	Yes	Southern lowlands	No	Yes	58	No	1	6	5	12.148762	10.224121	.33393687	.15015221	-.14561939	-.56545103	-.6959362	0	0	0	1	1	0	0	1	.59221202	.8993879	-.56545103	.0042725913	4	3	.63481677	-.78043616	-.78043616	1.9246407	-.2957716	0	0	0	0
801531	6	2018	181500	68900	.20785443	Yes	Southern lowlands	No	Yes	60	No	1	8	5	12.109011	11.140411	.20785443	.91629028	-.039751053	-.12608244	.15015221	0	0	0	1	1	0	0	1	.59221202	.33393687	-.12608244	.0042725913	4	3	.79079592	-.83054698	-.83054698	.96859932	-.95604134	0	0	0	0
801532	1	2008	107225	14363	.082273267	Yes	Southern lowlands	Yes	Yes	47	Yes	1	5	5	11.582685	9.5724106	.082273267					0	0	0	1	0	1	0	1	.11135449			-.17744607	3	2				2.0102739		0	0	0	0
801532	2	2010	53240	11527.5	.0501411	Yes	Southern lowlands	Yes	Yes	49	Yes	1	4	4	10.882565	9.3524904	.0501411	-.21992016	-.70011902	-.032132167		0	0	0	1	0	1	0	1	.11135449	.082273267	-.032132167	-.17744607	3	2				1.5300751	-.48019886	0	0	0	0
801532	3	2012	75610	25175	1.4684119	Yes	Southern lowlands	Yes	Yes	51	Yes	1	4	4	11.233344	10.133607	1.4684119	.78111649	.35077858	1.4182708	-.21992016	0	0	0	1	0	1	0	1	.11135449	.0501411	1.4182708	-.17744607	3	2	.69563341	-.34485483	-.34485483	1.0997372	-.43033791	0	0	0	0
801532	4	2014	160450		.48245734	Yes	Southern lowlands	Yes	Yes	53	Yes	1	5	4	11.985738		.48245734		.75239372	-.98595458	.78111649	0	0	0	1	0	1	0	1	.11135449	1.4684119	-.98595458	-.17744607	3	2	.24849938	.50389433	.50389433			0	0	0	0
801532	5	2016	93200	20537.5	-.61019969	Yes	Southern lowlands	Yes	Yes	55	Yes	1	6	4	11.442503	9.9300079	-.61019969		-.54323483	-1.0926571		0	0	0	1	0	1	0	1	.11135449	.48245734	-1.0926571	-.17744607	3	2	.11622461	-.65945941	-.65945941	1.512495		0	0	0	0
801532	6	2018	175400	49555	-.80495703	Yes	Southern lowlands	Yes	Yes	57	No	1	5	3	12.074824	10.810839	-.80495703	.88083076	.63232136	-.19475734		0	0	0	1	0	1	0	1	.11135449	-.61019969	-.19475734	-.17744607	3	2	.52853096	.10379042	.10379042	1.2639856	-.24850941	0	0	0	0
801533	1	2008	6700	3180	-.84130245	Yes	Southern lowlands	Yes	Yes	59	Yes	1	4	4	8.8098631	8.0646362	-.84130245					0	0	0	1	0	1	0	1	-1.054492			-.035068475	1	3				.74522686		1	0	0	0	1
801533	2	2010	25850		-.28656387	Yes	Southern lowlands	Yes	Yes	61	Yes	1	4	4	10.160066		-.28656387		1.3502026	.55473858		0	0	0	1	0	1	0	1	-1.054492	-.84130245	.55473858	-.035068475	1	3						1	0	0	0	1
801533	3	2012	55300		-1.1981614	Yes	Southern lowlands	Yes	Yes	63	Yes	1	2	2	10.920528		-1.1981614		.76046276	-.91159749		0	0	0	1	0	1	0	1	-1.054492	-.28656387	-.91159749	-.035068475	1	3	-.79361659	1.5540794	1.5540794			1	0	0	0	1
801533	4	2014	37820	5313.25	-1.1096814	Yes	Southern lowlands	Yes	Yes	65	Yes	1	3	3	10.540593	8.5779591	-1.1096814		-.37993526	.088479996		0	0	0	1	0	1	0	1	-1.054492	-1.1981614	.088479996	-.035068475	1	3	-.32314447	-.05679081	-.05679081	1.9626341		1	0	0	0	1
801533	5	2016	46420	7817.5	-1.8745981	Yes	Southern lowlands	Yes	Yes	67	Yes	1	3	2	10.745485	8.9641199	-1.8745981	.38616085	.20489216	-.76491678		0	0	0	1	0	1	0	1	-1.054492	-1.1096814	-.76491678	-.035068475	1	3	.092118017	.11277414	.11277414	1.7813654	-.18126869	1	0	0	0	1
801533	6	2018	128800	40412.5	-1.0166448	Yes	Southern lowlands	Yes	Yes	69	Yes	1	6	4	11.766016	10.606894	-1.0166448	1.6427746	1.0205307	.85795331	.38616085	0	0	0	1	0	1	0	1	-1.054492	-1.8745981	.85795331	-.035068475	1	3	.27147281	.74905789	.74905789	1.1591215	-.62224388	1	0	0	0	1
1051171	1	2008	81192		4.8872876	Yes	Northern lowlands	No	Yes	43	Yes	1	8	6	11.304572		4.8872876					1	0	0	0	1	0	0	1	3.9129467			-.6917854	5	1						0	1	1	0	3
1051171	2	2010	245800		5.5201697	No	Northern lowlands	No	Yes	54	Yes	1	8	6	12.412273		5.5201697		1.1077013	.63288212		1	0	0	0	1	0	0	1	3.9129467	4.8872876	.63288212	-.6917854	5	1						0	1	1	0	3
1051171	3	2012	329520	16562.5	4.3194761	No	Northern lowlands	No	Yes	47	Yes	1	10	7	12.705392	9.7148962	4.3194761		.29311848	-1.2006936		1	0	0	0	1	0	0	1	3.9129467	5.5201697	-1.2006936	-.6917854	5	1	.68587208	-.39275357	-.39275357	2.9904957		0	1	1	0	3
1051171	4	2014	124500		4.3505306	No	Northern lowlands	No	Yes	58	Yes	1	9	6	11.732061		4.3505306		-.9733305	.031054497		1	0	0	0	1	0	0	1	3.9129467	4.3194761	.031054497	-.6917854	5	1	.79402524	-1.7673557	-1.7673557			0	1	1	0	3
1051171	5	2016	234700	68767.5	2.9718547	No	Northern lowlands	No	Yes	51	No	1	8	5	12.366063	11.138487	2.9718547		.63400173	-1.3786759		1	0	0	0	1	0	0	1	3.9129467	4.3505306	-1.3786759	-.6917854	5	1	1.263059	-.62905723	-.62905723	1.2275763		0	1	1	0	3
1051171	6	2018	229043	80162.5	1.4283607	Yes	Northern lowlands	No	Yes	62	Yes	1	9	7	12.341665	11.291811	1.4283607	.15332413	-.02439785	-1.543494		1	0	0	0	1	0	0	1	3.9129467	2.9718547	-1.543494	-.6917854	5	1	.71922308	-.74362093	-.74362093	1.0498543	-.17772198	0	1	1	0	3
1051172	1	2008	1118997	30607.5	6.3199778	Yes	Northern lowlands	No	Yes	52	Yes	1	12	8	13.927943	10.329	6.3199778					1	0	0	0	1	0	0	1	4.122643			-1.0419369	5	1				3.5989428		0	1	1	0	3
1051172	2	2010	82732	31468.75	6.8785534	No	Northern lowlands	Yes	Yes	35	Yes	1	12	7	11.323361	10.35675	6.8785534	.027750015	-2.6045818	.55857563		1	0	0	0	0	1	0	1	4.122643	6.3199778	.55857563	-1.0419369	5	1				.96661091	-2.6323318	0	1	1	0	3
1051172	3	2012	180440		3.6077411	No	Northern lowlands	Yes	Yes	37	Yes	2	11	7	12.103153		3.6077411		.77979183	-3.2708123	.027750015	1	0	0	0	0	1	0	1	4.122643	6.8785534	-3.2708123	-1.0419369	5	1	2.686661	-1.9068692	-1.9068692			0	1	1	0	3
1051172	4	2014	120500	18152.5	3.7124205	No	Northern lowlands	Yes	Yes	39	Yes	2	11	8	11.699405	9.8065634	3.7124205		-.40374851	.10467935		1	0	0	0	0	1	0	1	4.122643	3.6077411	.10467935	-1.0419369	5	1	1.1517168	-1.5554653	-1.5554653	1.8928413		0	1	1	0	3
1051172	5	2016	124236	22260	3.1068718	No	Northern lowlands	No	Yes	60	Yes	1	11	8	11.729939	10.010547	3.1068718	.20398331	.030533791	-.60554862		1	0	0	0	1	0	0	1	4.122643	3.7124205	-.60554862	-1.0419369	5	1	1.5166848	-1.486151	-1.486151	1.7193918	-.17344952	0	1	1	0	3
1051172	6	2018	384412	85860	1.1102934	Yes	Northern lowlands	No	Yes	62	Yes	1	9	6	12.85947	11.360474	1.1102934	1.3499269	1.1295319	-1.9965785	.20398331	1	0	0	0	1	0	0	1	4.122643	3.1068718	-1.9965785	-1.0419369	5	1	.88986039	.23967148	.23967148	1.4989967	-.22039509	0	1	1	0	3
1051173	1	2008	174256		7.416079	Yes	Northern lowlands	Yes	Yes	63	Yes	1	13	10	12.068281		7.416079					1	0	0	0	0	1	0	1	4.8588591			-1.0456493	5	1						0	1	1	0	3
1051173	2	2010	133400	28818.75	6.3878126	No	Northern lowlands	Yes	Yes	65	Yes	1	10	8	11.801107	10.268782	6.3878126		-.26717377	-1.0282664		1	0	0	0	0	1	0	1	4.8588591	7.416079	-1.0282664	-1.0456493	5	1				1.5323257		0	1	1	0	3
1051173	3	2012	248866	18152.5	4.8697109	No	Northern lowlands	Yes	Yes	46	Yes	2	10	7	12.42467	9.8065634	4.8697109	-.46221828	.62356281	-1.5181017		1	0	0	0	0	1	0	1	4.8588591	6.3878126	-1.5181017	-1.0456493	5	1	1.4040616	-.78049868	-.78049868	2.6181068	1.0857811	0	1	1	0	3
1051173	4	2014	46000		4.2849388	No	Northern lowlands	Yes	Yes	48	Yes	2	9	7	10.736397		4.2849388		-1.6882734	-.58477211	-.46221828	1	0	0	0	0	1	0	1	4.8588591	4.8697109	-.58477211	-1.0456493	5	1	.87812954	-2.5664029	-2.5664029			0	1	1	0	3
1051173	5	2016	302000	53927.5	4.0067787	No	Northern lowlands	Yes	Yes	71	Yes	2	10	8	12.618182	10.895396	4.0067787		1.8817854	-.2781601		1	0	0	0	0	1	0	1	4.8588591	4.2849388	-.2781601	-1.0456493	5	1	2.0183241	-.13653874	-.13653874	1.7227859		0	1	1	0	3
1051173	6	2018	203629	102687.5	2.1878328	Yes	Northern lowlands	Yes	Yes	52	Yes	2	12	8	12.224055	11.539446	2.1878328	.64404964	-.39412689	-1.8189459		1	0	0	0	0	1	0	1	4.8588591	4.0067787	-1.8189459	-1.0456493	5	1	.59317636	-.98730326	-.98730326	.68460941	-1.0381765	0	1	1	0	3
1051174	1	2008	22554	5114.5	-.75422615	Yes	Northern lowlands	No	Yes	83	No	1	5	2	10.023667	8.539835	-.75422615					1	0	0	0	1	0	0	1	-.10363799			.25099888	2	5				1.4838324		0	0	0	1	4
1051174	2	2010	40970		.12811999	Yes	Northern lowlands	Yes	Yes	36	Yes	1	4	2	10.620595		.12811999		.59692764	.88234615		1	0	0	0	0	1	0	1	-.10363799	-.75422615	.88234615	.25099888	2	5						0	0	0	1	4
1051174	3	2012	28120	26367.5	-.19091175	Yes	Northern lowlands	Yes	Yes	38	Yes	2	4	2	10.244236	10.179888	-.19091175		-.37635899	-.31903175		1	0	0	0	0	1	0	1	-.10363799	.12811999	-.31903175	.25099888	2	5	-.031389926	-.34496906	-.34496906	.064348221		0	0	0	1	4
1051174	4	2014	51680	27228.75	-.12151609	Yes	Northern lowlands	Yes	Yes	40	Yes	2	4	2	10.852826	10.212029	-.12151609	.032140732	.60859013	.069395661		1	0	0	0	0	1	0	1	-.10363799	-.19091175	.069395661	.25099888	2	5	.4248395	.18375063	.18375063	.64079762	.57644939	0	0	0	1	4
1051174	5	2016	91970	19345	-.1840622	Yes	Northern lowlands	Yes	Yes	42	Yes	2	5	3	11.429217	9.8701897	-.1840622	-.34183884	.57639122	-.062546104	.032140732	1	0	0	0	0	1	0	1	-.10363799	-.12151609	-.062546104	.25099888	2	5	.13169111	.44470012	.44470012	1.5590277	.91823006	0	0	0	1	4
1051174	6	2018	100190	25638.75	.5007683	Yes	Northern lowlands	Yes	Yes	44	Yes	1	5	4	11.514824	10.15186	.5007683	.28167057	.085606575	.68483049	-.34183884	1	0	0	0	0	1	0	1	-.10363799	-.1840622	.68483049	.25099888	2	5	.20996968	-.12436311	-.12436311	1.3629637	-.196064	0	0	0	1	4
1051175	1	2008	7806		-.31614479	Yes	Northern lowlands	Yes	Yes	53	Yes	1	4	2	8.9626484		-.31614479					1	0	0	0	0	1	0	1	-.15195023			-.15795124	2	2						0	0	0	0
1051175	2	2010	37548		-.041425712	Yes	Northern lowlands	Yes	Yes	55	Yes	1	4	2	10.533376		-.041425712		1.5707273	.27471909		1	0	0	0	0	1	0	1	-.15195023	-.31614479	.27471909	-.15795124	2	2						0	0	0	0
1051175	3	2012	82408	49952.5	.42185667	Yes	Northern lowlands	Yes	Yes	57	Yes	1	5	4	11.319438	10.818828	.42185667		.78606224	.46328238		1	0	0	0	0	1	0	1	-.15195023	-.041425712	.46328238	-.15795124	2	2	-.37459669	1.160659	1.160659	.50061035		0	0	0	0
1051175	4	2014	97653		.041425038	Yes	Northern lowlands	Yes	Yes	59	Yes	1	3	3	11.489176		.041425038		.16973782	-.38043162		1	0	0	0	0	1	0	1	-.15195023	.42185667	-.38043162	-.15795124	2	2	-.28830677	.45804459	.45804459			0	0	0	0
1051175	5	2016	7800	5896.25	.088488489	Yes	Northern lowlands	Yes	Yes	61	Yes	1	3	3	8.9618788	8.6820717	.088488489		-2.527297	.047063451		1	0	0	0	0	1	0	1	-.15195023	.041425038	.047063451	-.15795124	2	2	-.0051805512	-2.5221164	-2.5221164	.27980709		0	0	0	0
1051175	6	2018	31530	6625	-1.105901	Yes	Northern lowlands	No	Yes	60	No	1	1	1	10.358695	8.7986059	-1.105901	.11653423	1.3968163	-1.1943895		1	0	0	0	1	0	0	1	-.15195023	.088488489	-1.1943895	-.15795124	2	2	.9101038	.48671246	.48671246	1.5600891	1.280282	0	0	0	0
1051176	1	2008	46905	11527.5	.017572351	Yes	Northern lowlands	Yes	Yes	45	Yes	3	4	3	10.755879	9.3524904	.017572351					1	0	0	0	0	1	0	1	.21821705			.1341556	3	4				1.403389		0	0	0	0
1051176	2	2010	37278		-.20923167	Yes	Northern lowlands	Yes	Yes	47	Yes	1	4	3	10.526158		-.20923167		-.22972107	-.22680402		1	0	0	0	0	1	0	1	.21821705	.017572351	-.22680402	.1341556	3	4						0	0	0	0
1051176	3	2012	75890		.081299327	Yes	Northern lowlands	Yes	Yes	49	Yes	3	4	3	11.237041		.081299327		.71088219	.29053101		1	0	0	0	0	1	0	1	.21821705	-.20923167	.29053101	.1341556	3	4	.44844732	.26243487	.26243487			0	0	0	0
1051176	4	2014	140190		-.13044684	Yes	Northern lowlands	Yes	Yes	51	Yes	3	4	4	11.850754		-.13044684		.61371326	-.21174616		1	0	0	0	0	1	0	1	.21821705	.081299327	-.21174616	.1341556	3	4	.09857101	.51514226	.51514226			0	0	0	0
1051176	5	2016	176390	31071.25	.86175877	Yes	Northern lowlands	Yes	Yes	53	Yes	4	4	4	12.080453	10.344038	.86175877		.22969913	.99220562		1	0	0	0	0	1	0	1	.21821705	-.13044684	.99220562	.1341556	3	4	.17353114	.056167983	.056167983	1.7364149		0	0	0	0
1051176	6	2018	354395	361645.5	.68835032	Yes	Northern lowlands	Yes	Yes	55	Yes	4	4	4	12.778168	12.79842	.68835032	2.4543819	.69771481	-.17340845		1	0	0	0	0	1	0	1	.21821705	.86175877	-.17340845	.1341556	3	4	.34400216	.35371265	.35371265	-.020252228	-1.7566671	0	0	0	0
1051177	1	2008	38247	12296	.89957017	Yes	Northern lowlands	Yes	Yes	49	Yes	2	5	4	10.551821	9.4170294	.89957017					1	0	0	0	0	1	0	1	.84888798			-.14009649	5	2				1.1347914		0	1	0	0	2
1051177	2	2010	65168		.74775594	Yes	Northern lowlands	Yes	Yes	51	Yes	1	6	4	11.084723		.74775594		.53290272	-.15181422		1	0	0	0	0	1	0	1	.84888798	.89957017	-.15181422	-.14009649	5	2						0	1	0	0	2
1051177	3	2012	125700	56776.25	1.6675662	Yes	Northern lowlands	Yes	Yes	53	Yes	4	6	4	11.741653	10.946874	1.6675662		.65692997	.91981024		1	0	0	0	0	1	0	1	.84888798	.74775594	.91981024	-.14009649	5	2	.36918443	.28774554	.28774554	.79477978		0	1	0	0	2
1051177	4	2014	136846	68714.5	.93995494	Yes	Northern lowlands	Yes	Yes	56	Yes	4	6	4	11.826612	11.137715	.93995494	.19084167	.084958076	-.72761124		1	0	0	0	0	1	0	1	.84888798	1.6675662	-.72761124	-.14009649	5	2	.2854135	-.20045544	-.20045544	.68889618	-.1058836	0	1	0	0	2
1051177	5	2016	152070	24539	.63939273	Yes	Northern lowlands	Yes	Yes	58	Yes	4	6	4	11.932096	10.108019	.63939273	-1.0296965	.10548496	-.3005622	.19084167	1	0	0	0	0	1	0	1	.84888798	.93995494	-.3005622	-.14009649	5	2	.5470317	-.44154671	-.44154671	1.8240776	1.1351814	0	1	0	0	2
1051177	6	2018	377064	53066.25	.19908775	Yes	Northern lowlands	Yes	Yes	60	Yes	2	5	3	12.84017	10.879296	.19908775	.77127743	.90807343	-.44030499	-1.0296965	1	0	0	0	0	1	0	1	.84888798	.63939273	-.44030499	-.14009649	5	2	.23390882	.67416459	.67416459	1.9608736	.136796	0	1	0	0	2
1051178	1	2008	23282		-1.0968766	Yes	Northern lowlands	Yes	No	35	Yes	1	7	2	10.055436		-1.0968766					1	0	0	0	0	1	1	0	-.818654			.081662357	1	4						1	0	0	0	1
1051178	2	2010	47570	21663.75	-.93624514	Yes	Northern lowlands	Yes	Yes	37	Yes	1	7	2	10.769958	9.9833956	-.93624514		.71452141	.16063148		1	0	0	0	0	1	0	1	-.818654	-1.0968766	.16063148	.081662357	1	4				.78656197		1	0	0	0	1
1051178	3	2012	33034		-.51309627	Yes	Northern lowlands	Yes	Yes	39	Yes	1	7	3	10.405293		-.51309627		-.36466503	.42314887		1	0	0	0	0	1	0	1	-.818654	-.93624514	.42314887	.081662357	1	4	.21682258	-.5814876	-.5814876			1	0	0	0	1
1051178	4	2014	115016		-.91382921	Yes	Northern lowlands	Yes	Yes	41	Yes	2	7	4	11.652826		-.91382921		1.2475338	-.40073293		1	0	0	0	0	1	0	1	-.818654	-.51309627	-.40073293	.081662357	1	4	.8900016	.35753217	.35753217			1	0	0	0	1
1051178	5	2016	50985	12243	-.7633118	Yes	Northern lowlands	Yes	Yes	43	Yes	2	6	3	10.839287	9.4127092	-.7633118		-.81353951	.1505174		1	0	0	0	0	1	0	1	-.818654	-.91382921	.1505174	.081662357	1	4	-.10779709	-.70574242	-.70574242	1.4265776		1	0	0	0	1
1051178	6	2018	55988	28620	-.68856484	Yes	Northern lowlands	Yes	Yes	45	Yes	2	5	3	10.932893	10.261861	-.68856484	.84915161	.093605995	.074746966		1	0	0	0	0	1	0	1	-.818654	-.7633118	.074746966	.081662357	1	4	.79770458	-.70409858	-.70409858	.67103195	-.75554562	1	0	0	0	1
1051179	1	2008	18465		.30531278	Yes	Northern lowlands	Yes	Yes	43	Yes	1	5	4	9.8236322		.30531278					1	0	0	0	0	1	0	1	.64135092			.060099952	4	4						0	0	0	0
1051179	2	2010	64900		.27051079	Yes	Northern lowlands	Yes	Yes	45	Yes	1	4	4	11.080603		.27051079		1.2569704	-.03480199		1	0	0	0	0	1	0	1	.64135092	.30531278	-.03480199	.060099952	4	4						0	0	0	0
1051179	3	2012	98540		1.1033938	Yes	Northern lowlands	Yes	Yes	47	Yes	1	5	5	11.498218		1.1033938		.41761494	.832883		1	0	0	0	0	1	0	1	.64135092	.27051079	.832883	.060099952	4	4	-.02168734	.43930227	.43930227			0	0	0	0
1051179	4	2014	104672	9540	1.6108066	Yes	Northern lowlands	Yes	Yes	49	Yes	1	4	4	11.558587	9.163249	1.6108066		.060369492	.50741279		1	0	0	0	0	1	0	1	.64135092	1.1033938	.50741279	.060099952	4	4	.16935655	-.10898706	-.10898706	2.3953381		0	0	0	0
1051179	5	2016	43450	27162.5	-.047731012	Yes	Northern lowlands	Yes	Yes	51	Yes	1	4	4	10.679366	10.209593	-.047731012	1.0463438	-.87922096	-1.6585376		1	0	0	0	0	1	0	1	.64135092	1.6108066	-1.6585376	.060099952	4	4	.32684651	-1.2060674	-1.2060674	.46977329	-1.9255648	0	0	0	0
1051179	6	2018	162670	51012.5	.60581261	Yes	Northern lowlands	Yes	Yes	53	Yes	1	4	4	11.999479	10.839826	.60581261	.63023281	1.3201132	.65354359	1.0463438	1	0	0	0	0	1	0	1	.64135092	-.047731012	.65354359	.060099952	4	4	.76673549	.55337769	.55337769	1.1596537	.68988037	0	0	0	0
1051231	1	2008	22066	3113.75	-.015048709	Yes	Northern lowlands	Yes	Yes	42	Yes	1	2	2	10.001793	8.0435829	-.015048709					1	0	0	0	0	1	0	1	-.36533368			-.22659545	2	1				1.95821		0	0	1	0	3
1051231	2	2010	128060	10573.5	.36754128	No	Northern lowlands	Yes	Yes	44	Yes	4	2	2	11.760254	9.2661066	.36754128	1.2225237	1.758461	.38259		1	0	0	0	0	1	0	1	-.36533368	-.015048709	.38259	-.22659545	2	1				2.4941473	.53593731	0	0	1	0	3
1051231	3	2012	160000	14442.5	-.34558016	No	Northern lowlands	Yes	Yes	46	Yes	2	2	2	11.982929	9.5779305	-.34558016	.31182384	.22267532	-.71312141	1.2225237	1	0	0	0	0	1	0	1	-.36533368	.36754128	-.71312141	-.22659545	2	1	-.814125	1.0368004	1.0368004	2.4049988	-.089148521	0	0	1	0	3
1051231	4	2014	72000		-.17111403	Yes	Northern lowlands	Yes	Yes	48	Yes	2	2	2	11.184422		-.17111403		-.79850769	.17446613	.31182384	1	0	0	0	0	1	0	1	-.36533368	-.34558016	.17446613	-.22659545	2	1	-.085120544	-.71338713	-.71338713			0	0	1	0	3
1051231	5	2016	46000	31667.5	-.87977445	Yes	Northern lowlands	Yes	Yes	50	Yes	2	3	2	10.736397	10.363047	-.87977445		-.44802475	-.70866042		1	0	0	0	0	1	0	1	-.36533368	-.17111403	-.70866042	-.22659545	2	1	.47256821	-.92059296	-.92059296	.37335014		0	0	1	0	3
1051231	6	2018	90702	62805	-1.148026	Yes	Northern lowlands	Yes	Yes	52	Yes	2	3	2	11.415335	11.04779	-1.148026	.68474293	.67893791	-.26825154		1	0	0	0	0	1	0	1	-.36533368	-.87977445	-.26825154	-.22659545	2	1	.28685647	.39208144	.39208144	.36754513	-.0058050156	0	0	1	0	3
1051232	1	2008	59271		1.7650018	Yes	Northern lowlands	Yes	Yes	43	Yes	1	6	5	10.989876		1.7650018					1	0	0	0	0	1	0	1	1.3463018			-.23375282	5	1						0	1	1	0	3
1051232	2	2010	168000	21451.75	2.5499897	No	Northern lowlands	Yes	Yes	45	Yes	1	5	5	12.031719	9.9735613	2.5499897		1.0418434	.78498793		1	0	0	0	0	1	0	1	1.3463018	1.7650018	.78498793	-.23375282	5	1				2.0581579		0	1	1	0	3
1051232	3	2012	352650	27798.5	.48654425	No	Northern lowlands	Yes	Yes	47	Yes	2	5	5	12.773232	10.232738	.48654425	.25917625	.7415123	-2.0634456		1	0	0	0	0	1	0	1	1.3463018	2.5499897	-2.0634456	-.23375282	5	1	.12622528	.61528701	.61528701	2.540494	.48233604	0	1	1	0	3
1051232	4	2014	311000		1.8968173	Yes	Northern lowlands	Yes	Yes	49	Yes	2	7	6	12.647548		1.8968173		-.12568378	1.4102731	.25917625	1	0	0	0	0	1	0	1	1.3463018	.48654425	1.4102731	-.23375282	5	1	.53458601	-.6602698	-.6602698			0	1	1	0	3
1051232	5	2016	266220	42400	.78321958	No	Northern lowlands	Yes	Yes	51	Yes	1	5	4	12.492079	10.654903	.78321958		-.15546894	-1.1135978		1	0	0	0	0	1	0	1	1.3463018	1.8968173	-1.1135978	-.23375282	5	1	.49530286	-.6507718	-.6507718	1.8371754		0	1	1	0	3
1051232	6	2018	263702	114612.5	.59623778	Yes	Northern lowlands	Yes	Yes	53	Yes	1	5	4	12.482575	11.649312	.59623778	.99440861	-.0095033646	-.1869818		1	0	0	0	0	1	0	1	1.3463018	.78321958	-.1869818	-.23375282	5	1	.49399611	-.50349951	-.50349951	.8332634	-1.003912	0	1	1	0	3
1051233	3	2012	150000		-.19812034	No	Northern lowlands	Yes	Yes	75	Yes	1	5	3	11.91839		-.19812034					1	0	0	0	0	1	0	1	-.19812034				2							0	0	0	0
1051371	1	2008	108000	48283	1.6883521	Yes	Northern lowlands	Yes	Yes	64	Yes	1	6	4	11.589887	10.784835	1.6883521					1	0	0	0	0	1	0	1	1.0876815			-.55217463	5	1				.8050518		0	1	1	0	3
1051371	2	2010	102000	11183	2.0682502	Yes	Northern lowlands	Yes	Yes	66	Yes	1	7	3	11.532728	9.3221502	2.0682502	-1.4626846	-.05715847	.37989807		1	0	0	0	0	1	0	1	1.0876815	1.6883521	.37989807	-.55217463	5	1				2.210578	1.4055262	0	1	1	0	3
1051371	3	2012	274200	29415	.99374318	Yes	Northern lowlands	Yes	Yes	68	Yes	2	6	3	12.521613	10.28926	.99374318	.96710968	.98888493	-1.074507	-1.4626846	1	0	0	0	0	1	0	1	1.0876815	2.0682502	-1.074507	-.55217463	5	1	.32801062	.66087431	.66087431	2.2323532	.021775246	0	1	1	0	3
1051371	4	2014	296600	43327.5	1.2084088	Yes	Northern lowlands	Yes	Yes	70	Yes	2	5	3	12.60014	10.676543	1.2084088	.38728333	.078526497	.21466565	.96710968	1	0	0	0	0	1	0	1	1.0876815	.99374318	.21466565	-.55217463	5	1	-.27323496	.35176146	.35176146	1.9235964	-.30875683	0	1	1	0	3
1051371	5	2016	46800	13250	-.5203464	Yes	Northern lowlands	Yes	Yes	72	Yes	2	2	1	10.753638	9.4917526	-.5203464	-1.1847906	-1.8465014	-1.7287552	.38728333	1	0	0	0	0	1	0	1	1.0876815	1.2084088	-1.7287552	-.55217463	5	1	-.32622978	-1.5202715	-1.5202715	1.2618856	-.66171074	0	1	1	0	3
1051372	1	2008	100000	20378.5	-.014541117	Yes	Northern lowlands	Yes	Yes	68	Yes	1	5	2	11.512925	9.9222355	-.014541117					1	0	0	0	0	1	0	1	.88654542			.20055933	5	5				1.5906897		0	1	0	1	4
1051372	2	2010	305000		.92819279	Yes	Northern lowlands	Yes	Yes	70	Yes	1	5	2	12.628067		.92819279		1.1151419	.94273388		1	0	0	0	0	1	0	1	.88654542	-.014541117	.94273388	.20055933	5	5						0	1	0	1	4
1051372	3	2012	96000	25705	1.1326834	Yes	Northern lowlands	Yes	Yes	72	Yes	1	6	2	11.472103	10.154441	1.1326834		-1.1559639	.2044906		1	0	0	0	0	1	0	1	.88654542	.92819279	.2044906	.20055933	5	5	-.43757427	-.71838963	-.71838963	1.3176622		0	1	0	1	4
1051372	4	2014	127000		.48253292	Yes	Northern lowlands	Yes	Yes	74	Yes	2	6	2	11.751943		.48253292		.27983952	-.65015048		1	0	0	0	0	1	0	1	.88654542	1.1326834	-.65015048	.20055933	5	5	.69160229	-.41176274	-.41176274			0	1	0	1	4
1051372	5	2016	277000	28421.25	1.8021491	Yes	Northern lowlands	Yes	Yes	76	Yes	2	7	4	12.531773	10.254892	1.8021491		.77982998	1.3196161		1	0	0	0	0	1	0	1	.88654542	.48253292	1.3196161	.20055933	5	5	.30182418	.4780058	.4780058	2.2768803		0	1	0	1	4
1051372	6	2018	188500	85462.5	.98825562	Yes	Northern lowlands	Yes	Yes	78	Yes	2	7	4	12.146853	11.355833	.98825562	1.1009407	-.38491917	-.81389344		1	0	0	0	0	1	0	1	.88654542	1.8021491	-.81389344	.20055933	5	5	.043611106	-.42853028	-.42853028	.79102039	-1.4858599	0	1	0	1	4
1051373	1	2008	55025	5498.75	.02277864	Yes	Northern lowlands	Yes	Yes	68	Yes	1	7	3	10.915543	8.6122761	.02277864					1	0	0	0	0	1	0	1	.54352939			-.018429831	4	3				2.3032665		0	0	0	0
1051373	2	2010	93104		.053456001	Yes	Northern lowlands	Yes	Yes	70	Yes	1	7	2	11.441472		.053456001		.52592945	.030677361		1	0	0	0	0	1	0	1	.54352939	.02277864	.030677361	-.018429831	4	3						0	0	0	0
1051373	3	2012	153500	23055	.91007864	Yes	Northern lowlands	Yes	Yes	72	Yes	1	8	2	11.941456	10.045638	.91007864		.49998379	.85662264		1	0	0	0	0	1	0	1	.54352939	.053456001	.85662264	-.018429831	4	3	.0046204897	.4953633	.4953633	1.8958178		0	0	0	0
1051373	4	2014	142250		1.0512309	Yes	Northern lowlands	Yes	Yes	74	Yes	1	8	3	11.865341		1.0512309		-.076114655	.14115226		1	0	0	0	0	1	0	1	.54352939	.91007864	.14115226	-.018429831	4	3	.12345684	-.19957149	-.19957149			0	0	0	0
1051373	5	2016	68021	12653.75	1.2930026	Yes	Northern lowlands	Yes	Yes	76	Yes	2	8	3	11.127572	9.4457092	1.2930026		-.73776913	.2417717		1	0	0	0	0	1	0	1	.54352939	1.0512309	.2417717	-.018429831	4	3	.4306663	-1.1684355	-1.1684355	1.6818628		0	0	0	0
1051373	6	2018	111059	31005	-.069370478	Yes	Northern lowlands	Yes	Yes	78	Yes	1	7	3	11.617817	10.341904	-.069370478	.89619446	.49024487	-1.3623731		1	0	0	0	0	1	0	1	.54352939	1.2930026	-1.3623731	-.018429831	4	3	.61395168	-.12370683	-.12370683	1.2759132	-.40594959	0	0	0	0
1051751	1	2008	30096		2.5200179	No	Northern lowlands	No	Yes	69	No	1	9	6	10.312147		2.5200179					1	0	0	0	1	0	0	1	.41805837			-1.2638062	4	1						0	0	1	0	3
1051751	2	2010	69800	40346.25	1.287395	No	Northern lowlands	No	Yes	71	No	1	7	4	11.153389	10.605254	1.287395		.84124184	-1.2326229		1	0	0	0	1	0	0	1	.41805837	2.5200179	-1.2326229	-1.2638062	4	1				.5481348		0	0	1	0	3
1051751	3	2012	65612		-.86377859	Yes	Northern lowlands	No	Yes	75	No	1	3	2	11.091514		-.86377859		-.061875343	-2.1511736		1	0	0	0	1	0	0	1	.41805837	1.287395	-2.1511736	-1.2638062	4	1	-.56307489	.50119954	.50119954			0	0	1	0	3
1051751	4	2014	56200	10467.5	-1.2714008	Yes	Northern lowlands	No	Yes	77	No	1	2	1	10.936672	9.2560301	-1.2714008		-.15484142	-.40762222		1	0	0	0	1	0	0	1	.41805837	-.86377859	-.40762222	-1.2638062	4	1	-.34111074	.18626933	.18626933	1.6806421		0	0	1	0	3
1051753	1	2008	56265		1.0433204	Yes	Northern lowlands	Yes	Yes	43	Yes	1	5	5	10.937828		1.0433204					1	0	0	0	0	1	0	1	.6723339			-.10722588	4	2						0	0	0	0
1051753	2	2010	47238	32462.5	.64920062	Yes	Northern lowlands	Yes	Yes	45	Yes	2	3	3	10.762954	10.387841	.64920062		-.17487431	-.3941198		1	0	0	0	0	1	0	1	.6723339	1.0433204	-.3941198	-.10722588	4	2				.37511253		0	0	0	0
1051753	3	2012	67297		-.032060049	Yes	Northern lowlands	Yes	Yes	47	Yes	1	4	3	11.116871		-.032060049		.35391712	-.68126065		1	0	0	0	0	1	0	1	.6723339	.64920062	-.68126065	-.10722588	4	2	.35042045	.0034966641	.0034966641			0	0	0	0
1051753	4	2014	149935		1.1612455	Yes	Northern lowlands	Yes	Yes	49	Yes	1	5	4	11.917957		1.1612455		.80108643	1.1933055		1	0	0	0	0	1	0	1	.6723339	-.032060049	1.1933055	-.10722588	4	2	.27847853	.52260786	.52260786			0	0	0	0
1051753	5	2016	97460	21862.5	.70510608	Yes	Northern lowlands	Yes	Yes	51	Yes	2	6	4	11.487197	9.992528	.70510608		-.43076038	-.45613939		1	0	0	0	0	1	0	1	.6723339	1.1612455	-.45613939	-.10722588	4	2	.1677032	-.59846359	-.59846359	1.494669		0	0	0	0
1051753	6	2018	197440	19875	.507191	Yes	Northern lowlands	Yes	Yes	53	Yes	1	5	4	12.19319	9.8972178	.507191	-.095310211	.7059927	-.19791508		1	0	0	0	0	1	0	1	.6723339	.70510608	-.19791508	-.10722588	4	2	.62749439	.078498326	.078498326	2.2959719	.80130291	0	0	0	0
1052171	1	2008	275616	29746.25	.94997841	Yes	Northern lowlands	No	Yes	39	Yes	4	3	2	12.526764	10.300458	.94997841					1	0	0	0	1	0	0	1	.57438171			-.15586704	4	2				2.226306		0	0	0	0
1052171	2	2010	149440		.61468649	Yes	Northern lowlands	No	Yes	41	Yes	4	3	3	11.91465		.61468649		-.61211395	-.33529192		1	0	0	0	1	0	0	1	.57438171	.94997841	-.33529192	-.15586704	4	2						0	0	0	0
1052171	3	2012	135668	19676.25	2.3275855	Yes	Northern lowlands	No	Yes	43	Yes	4	4	4	11.817966	9.8871679	2.3275855		-.096683502	1.712899		1	0	0	0	1	0	0	1	.57438171	.61468649	1.712899	-.15586704	4	2	.84672964	-.94341314	-.94341314	1.9307985		0	0	0	0
1052171	4	2014	173450		.016135404	Yes	Northern lowlands	No	Yes	45	Yes	4	2	2	12.063644		.016135404		.24567795	-2.31145		1	0	0	0	1	0	0	1	.57438171	2.3275855	-2.31145	-.15586704	4	2	.18055372	.065124236	.065124236			0	0	0	0
1052171	5	2016	217520	23055	-.63273865	Yes	Northern lowlands	No	Yes	47	Yes	5	2	2	12.290046	10.045638	-.63273865		.22640133	-.64887404		1	0	0	0	1	0	0	1	.57438171	.016135404	-.64887404	-.15586704	4	2	.042370535	.1840308	.1840308	2.2444077		0	0	0	0
1052171	6	2018	127080	27825	.17064312	Yes	Northern lowlands	No	Yes	49	Yes	5	3	3	11.752572	10.23369	.17064312	.18805218	-.53747368	.8033818		1	0	0	0	1	0	0	1	.57438171	-.63273865	.8033818	-.15586704	4	2	.23620558	-.77367926	-.77367926	1.5188818	-.72552586	0	0	0	0
1052172	1	2008	15596	4372.5	.74884689	Yes	Northern lowlands	No	Yes	51	No	1	5	4	9.6547699	8.38309	.74884689					1	0	0	0	1	0	0	1	.30433863			-.13485503	3	2				1.2716799		0	0	0	0
1052172	2	2010	44220		.21754405	Yes	Northern lowlands	No	Yes	53	No	1	4	4	10.696933		.21754405		1.0421629	-.53130281		1	0	0	0	1	0	0	1	.30433863	.74884689	-.53130281	-.13485503	3	2						0	0	0	0
1052172	3	2012	132750		.42271501	Yes	Northern lowlands	No	Yes	55	No	1	4	4	11.796223		.42271501		1.0992899	.20517096		1	0	0	0	1	0	0	1	.30433863	.21754405	.20517096	-.13485503	3	2	-.18075988	1.2800498	1.2800498			0	0	0	0
1052172	4	2014	53615		.33879614	Yes	Northern lowlands	No	Yes	57	No	1	3	3	10.889585		.33879614		-.90663815	-.083918869		1	0	0	0	1	0	0	1	.30433863	.42271501	-.083918869	-.13485503	3	2	-.42445102	-.48218712	-.48218712			0	0	0	0
1052172	5	2016	80990	26367.5	.023558006	Yes	Northern lowlands	No	Yes	59	No	1	3	3	11.302081	10.179888	.023558006		.41249657	-.31523812		1	0	0	0	1	0	0	1	.30433863	.33879614	-.31523812	-.13485503	3	2	.53254157	-.12004501	-.12004501	1.1221933		0	0	0	0
1052172	6	2018	46730	15370	.074571684	Yes	Northern lowlands	No	Yes	61	No	1	2	2	10.752142	9.640173	.074571684	-.53971481	-.54993916	.051013678		1	0	0	0	1	0	0	1	.30433863	.023558006	.051013678	-.13485503	3	2	-.32314032	-.22679885	-.22679885	1.111969	-.010224342	0	0	0	0
1052173	1	2008	14678		-.46936727	Yes	Northern lowlands	No	Yes	50	No	1	4	4	9.5941048		-.46936727					1	0	0	0	1	0	0	1	-.023778602			.10148028	2	4						0	0	0	0
1052173	2	2010	27820	11792.5	-.20235649	Yes	Northern lowlands	No	Yes	52	No	1	4	4	10.23351	9.3752193	-.20235649		.63940525	.26701078		1	0	0	0	1	0	0	1	-.023778602	-.46936727	.26701078	.10148028	2	4				.85829067		0	0	0	0
1052173	3	2012	40310		.42317826	Yes	Northern lowlands	No	Yes	54	No	2	4	4	10.604355		.42317826		.37084484	.62553477		1	0	0	0	1	0	0	1	-.023778602	-.20235649	.62553477	.10148028	2	4	.06601657	.30482826	.30482826			0	0	0	0
1052173	4	2014	139720	26288	.26713401	Yes	Northern lowlands	No	Yes	56	No	2	3	3	11.847396	10.176867	.26713401		1.243041	-.15604424		1	0	0	0	1	0	0	1	-.023778602	.42317826	-.15604424	.10148028	2	4	-.019737601	1.2627786	1.2627786	1.6705284		0	0	0	0
1052173	5	2016	96315	26765	-.19929421	Yes	Northern lowlands	No	Yes	58	No	1	3	3	11.475379	10.19485	-.19929421	.017982483	-.37201691	-.46642822		1	0	0	0	1	0	0	1	-.023778602	.26713401	-.46642822	.10148028	2	4	-.50203615	.13001925	.13001925	1.280529	-.38999939	0	0	0	0
1052173	6	2018	103732	24777.5	.038034081	Yes	Northern lowlands	No	Yes	60	No	1	2	2	11.549566	10.117691	.038034081	-.077158928	.074187279	.23732829	.017982483	1	0	0	0	1	0	0	1	-.023778602	-.19929421	.23732829	.10148028	2	4	.065172419	.0090148607	.0090148607	1.4318752	.15134621	0	0	0	0
1052331	1	2008	23800		.6721344	Yes	Northern lowlands	Yes	Yes	68	No	1	3	2	10.077441		.6721344					1	0	0	0	0	1	0	1	.46501008			-.2966564	4	1						0	0	1	0	3
1052331	2	2010	82048		.25786594	Yes	Northern lowlands	Yes	Yes	70	No	1	3	2	11.31506		.25786594		1.2376184	-.41426846		1	0	0	0	0	1	0	1	.46501008	.6721344	-.41426846	-.2966564	4	1						0	0	1	0	3
1052331	3	2012	158665	27626.25	1.4194335	Yes	Northern lowlands	Yes	Yes	72	No	1	3	2	11.97455	10.226521	1.4194335		.65949059	1.1615676		1	0	0	0	0	1	0	1	.46501008	.25786594	1.1615676	-.2966564	4	1	-.73166561	1.3911562	1.3911562	1.7480288		0	0	1	0	3
1052331	4	2014	157328	21597.5	1.5960704	Yes	Northern lowlands	Yes	Yes	74	No	1	4	3	11.966088	9.9803324	1.5960704	-.24618912	-.0084619522	.17663693		1	0	0	0	0	1	0	1	.46501008	1.4194335	.17663693	-.2966564	4	1	-.26682445	.2583625	.2583625	1.9857559	.23772717	0	0	1	0	3
1052331	5	2016	119676	23982.5	-.34429607	Yes	Northern lowlands	Yes	Yes	76	No	1	4	2	11.692543	10.08508	-.34429607	.10474777	-.27354527	-1.9403665	-.24618912	1	0	0	0	0	1	0	1	.46501008	1.5960704	-1.9403665	-.2966564	4	1	-.080666967	-.19287831	-.19287831	1.6074629	-.37829304	0	0	1	0	3
1052331	6	2018	119302	40810	-.81114763	Yes	Northern lowlands	Yes	Yes	78	No	1	5	2	11.689413	10.616682	-.81114763	.53160191	-.0031299591	-.46685156	.10474777	1	0	0	0	0	1	0	1	.46501008	-.34429607	-.46685156	-.2966564	4	1	.11036318	-.11349314	-.11349314	1.072731	-.53473186	0	0	1	0	3
1052332	1	2008	41690	7685	.65767592	Yes	Northern lowlands	Yes	Yes	38	Yes	1	6	2	10.638017	8.9470253	.65767592					1	0	0	0	0	1	0	1	.6070618			-.011928653	4	3				1.6909914		0	0	0	0
1052332	2	2010	86946		.17566949	Yes	Northern lowlands	Yes	Yes	40	Yes	1	6	3	11.373042		.17566949		.73502541	-.48200643		1	0	0	0	0	1	0	1	.6070618	.65767592	-.48200643	-.011928653	4	3						0	0	0	0
1052332	3	2012	88720		1.1013393	Yes	Northern lowlands	Yes	Yes	42	Yes	2	6	4	11.393241		1.1013393		.020198822	.92566985		1	0	0	0	0	1	0	1	.6070618	.17566949	.92566985	-.011928653	4	3	.27061605	-.25041723	-.25041723			0	0	0	0
1052332	4	2014	112803	25506.25	.76585847	Yes	Northern lowlands	Yes	Yes	44	Yes	2	6	4	11.633398	10.146679	.76585847		.24015713	-.33548087		1	0	0	0	0	1	0	1	.6070618	1.1013393	-.33548087	-.011928653	4	3	.60150933	-.36135221	-.36135221	1.4867191		0	0	0	0
1052332	5	2016	117720	36967.5	.34379494	Yes	Northern lowlands	Yes	Yes	46	Yes	2	5	3	11.676064	10.517795	.34379494	.37111568	.042666435	-.42206353		1	0	0	0	0	1	0	1	.6070618	.76585847	-.42206353	-.011928653	4	3	.27885574	-.23618929	-.23618929	1.1582699	-.32844925	0	0	0	0
1052332	6	2018	120000	36808.5	.59803265	Yes	Northern lowlands	Yes	Yes	48	Yes	1	5	4	11.695247	10.513484	.59803265	-.0043106079	.019182205	.25423771	.37111568	1	0	0	0	0	1	0	1	.6070618	.34379494	.25423771	-.011928653	4	3	.43728995	-.41810775	-.41810775	1.1817627	.023492813	0	0	0	0
1052391	1	2008	57300	12190	.97366661	Yes	Northern lowlands	Yes	Yes	54	Yes	1	6	5	10.956056	9.408371	.97366661					1	0	0	0	0	1	0	1	.029097993			-.22983232	2	1				1.5476847		0	0	1	0	3
1052391	2	2010	83468		.52280456	Yes	Northern lowlands	Yes	Yes	56	Yes	1	9	6	11.332218		.52280456		.37616253	-.45086205		1	0	0	0	0	1	0	1	.029097993	.97366661	-.45086205	-.22983232	2	1						0	0	1	0	3
1052391	3	2012	88016	17225	-.40479743	Yes	Northern lowlands	Yes	Yes	58	Yes	1	10	6	11.385274	9.754117	-.40479743		.053055763	-.92760199		1	0	0	0	0	1	0	1	.029097993	.52280456	-.92760199	-.22983232	2	1	.83198708	-.77893132	-.77893132	1.6311569		0	0	1	0	3
1052391	4	2014	44811	10626.5	-.040363289	Yes	Northern lowlands	Yes	Yes	60	Yes	1	2	2	10.710209	9.2711058	-.040363289	-.48301125	-.67506504	.36443415		1	0	0	0	0	1	0	1	.029097993	-.40479743	.36443415	-.22983232	2	1	-.14095987	-.53410518	-.53410518	1.4391031	-.19205379	0	0	1	0	3
1052391	5	2016	107492	15105	-.70122743	Yes	Northern lowlands	Yes	Yes	62	Yes	1	3	3	11.585172	9.6227808	-.70122743	.35167503	.87496281	-.66086411	-.48301125	1	0	0	0	0	1	0	1	.029097993	-.040363289	-.66086411	-.22983232	2	1	.39661798	.47834483	.47834483	1.9623909	.52328777	0	0	1	0	3
1052391	6	2018	180691	64262.5	-.17549506	Yes	Northern lowlands	Yes	Yes	64	Yes	1	4	4	12.104544	11.070731	-.17549506	1.4479504	.51937199	.5257324	.35167503	1	0	0	0	0	1	0	1	.029097993	-.70122743	.5257324	-.22983232	2	1	-.17055643	.68992841	.68992841	1.0338125	-.92857838	0	0	1	0	3
1052393	1	2008	55545		1.0475386	Yes	Northern lowlands	Yes	Yes	41	Yes	1	5	5	10.924949		1.0475386					1	0	0	0	0	1	0	1	.20791295			-.29228464	3	1						0	0	1	0	3
1052393	2	2010	120060	4505	.13275972	Yes	Northern lowlands	Yes	Yes	43	Yes	1	2	2	11.695746	8.4129429	.13275972		.77079773	-.91477895		1	0	0	0	0	1	0	1	.20791295	1.0475386	-.91477895	-.29228464	3	1				3.2828035		0	0	1	0	3
1052393	3	2012	109700	35112.5	.50142515	Yes	Northern lowlands	Yes	Yes	45	Yes	2	2	2	11.605505	10.466312	.50142515	2.0533695	-.090241432	.36866543		1	0	0	0	0	1	0	1	.20791295	.13275972	.36866543	-.29228464	3	1	-.32729799	.23705657	.23705657	1.1391926	-2.143611	0	0	1	0	3
1052393	4	2014	61208	31203.75	.3089048	Yes	Northern lowlands	Yes	Yes	47	Yes	2	2	2	11.022033	10.348293	.3089048	-.1180191	-.58347225	-.19252035	2.0533695	1	0	0	0	0	1	0	1	.20791295	.50142515	-.19252035	-.29228464	3	1	.074498788	-.65797102	-.65797102	.67373943	-.46545315	0	0	1	0	3
1052393	5	2016	443105	12256.25	-.32926616	Yes	Northern lowlands	Yes	Yes	49	Yes	1	2	2	13.001562	9.4137917	-.32926616	-.93450165	1.9795294	-.63817096	-.1180191	1	0	0	0	0	1	0	1	.20791295	.3089048	-.63817096	-.29228464	3	1	.25434253	1.7251868	1.7251868	3.5877705	2.914031	0	0	1	0	3
1052393	6	2018	166000	18020	-.41388446	Yes	Northern lowlands	Yes	Yes	51	Yes	1	2	2	12.019743	9.7992373	-.41388446	.38544559	-.98181915	-.0846183	-.93450165	1	0	0	0	0	1	0	1	.20791295	-.32926616	-.0846183	-.29228464	3	1	-1.0042952	.022476114	.022476114	2.2205057	-1.3672647	0	0	1	0	3
1052394	1	2008	16840	6757.5	.39716297	No	Northern lowlands	Yes	Yes	51	Yes	1	3	2	9.7315121	8.818408	.39716297					1	0	0	0	0	1	0	1	.67641175			-.20128073	4	2				.91310406		0	0	0	0
1052394	2	2010	60620		.44657496	No	Northern lowlands	Yes	Yes	53	Yes	1	4	4	11.012381		.44657496		1.2808685	.049411982		1	0	0	0	0	1	0	1	.67641175	.39716297	.049411982	-.20128073	4	2						0	0	0	0
1052394	3	2012	123990	43725	2.2425678	Yes	Northern lowlands	Yes	Yes	55	Yes	2	5	4	11.727956	10.685676	2.2425678		.71557522	1.7959929		1	0	0	0	0	1	0	1	.67641175	.44657496	1.7959929	-.20128073	4	2	-.17469348	.89026868	.89026868	1.0422802		0	0	0	0
1052394	4	2014	123312	35311.25	1.7271415	Yes	Northern lowlands	Yes	Yes	57	Yes	2	5	4	11.722473	10.471957	1.7271415	-.21371841	-.0054826736	-.51542628		1	0	0	0	0	1	0	1	.67641175	2.2425678	-.51542628	-.20128073	4	2	.083686024	-.089168698	-.089168698	1.2505159	.20823574	0	0	0	0
1052394	5	2016	147365	59890	-.14573584	Yes	Northern lowlands	Yes	Yes	59	Yes	1	6	4	11.900668	11.000265	-.14573584	.52830791	.178195	-1.8728774	-.21371841	1	0	0	0	0	1	0	1	.67641175	1.7271415	-1.8728774	-.20128073	4	2	.45224366	-.27404866	-.27404866	.90040302	-.35011292	0	0	0	0
1052394	6	2018	134092	38690	-.60924071	Yes	Northern lowlands	Yes	Yes	61	Yes	1	6	4	11.806281	10.563336	-.60924071	-.43692875	-.094387054	-.46350485	.52830791	1	0	0	0	0	1	0	1	.67641175	-.14573584	-.46350485	-.20128073	4	2	.3474215	-.44180855	-.44180855	1.2429447	.34254169	0	0	0	0
1052396	1	2008	17340		-.4647944	Yes	Northern lowlands	Yes	Yes	46	Yes	1	5	5	9.7607708		-.4647944					1	0	0	0	0	1	0	1	.38154501			.17035142	3	4						0	0	0	0
1052396	2	2010	26700		-1.061731	Yes	Northern lowlands	Yes	Yes	48	No	1	4	4	10.192419		-1.061731		.43164825	-.59693658		1	0	0	0	0	1	0	1	.38154501	-.4647944	-.59693658	.17035142	3	4						0	0	0	0
1052396	3	2012	59288	58101.25	1.4814963	Yes	Northern lowlands	Yes	Yes	57	Yes	1	3	3	10.990162	10.969942	1.4814963		.79774284	2.5432272		1	0	0	0	0	1	0	1	.38154501	-1.061731	2.5432272	.17035142	3	4	-.10068873	.8984316	.8984316	.020219803		0	0	0	0
1052396	4	2014	197174	53145.75	1.3053516	Yes	Northern lowlands	Yes	Yes	59	Yes	4	5	4	12.191842	10.880794	1.3053516	-.089148521	1.2016802	-.17614472		1	0	0	0	0	1	0	1	.38154501	1.4814963	-.17614472	.17035142	3	4	.11526992	1.0864103	1.0864103	1.3110485	1.2908287	0	0	0	0
1052396	5	2016	167484	48097.5	.64198476	Yes	Northern lowlands	Yes	Yes	61	Yes	1	6	4	12.028643	10.780986	.64198476	-.099807739	-.16319942	-.66336685	-.089148521	1	0	0	0	0	1	0	1	.38154501	1.3053516	-.66336685	.17035142	3	4	-.14890151	-.014297916	-.014297916	1.2476568	-.063391685	0	0	0	0
1052396	6	2018	162002	52735	.3869628	Yes	Northern lowlands	Yes	Yes	63	Yes	1	6	5	11.995364	10.873034	.3869628	.092048645	-.033278465	-.25502196	-.099807739	1	0	0	0	0	1	0	1	.38154501	.64198476	-.25502196	.17035142	3	4	.61922973	-.6525082	-.6525082	1.1223297	-.12532711	0	0	0	0
1052397	1	2008	48211		.86057204	Yes	Northern lowlands	No	Yes	49	No	1	5	5	10.783342		.86057204					1	0	0	0	1	0	0	1	-.29609841			-.40575549	2	1						0	0	1	0	3
1052397	2	2010	83790		1.2981278	Yes	Northern lowlands	No	Yes	51	No	1	6	5	11.336069		1.2981278		.55272675	.43755573		1	0	0	0	1	0	0	1	-.29609841	.86057204	.43755573	-.40575549	2	1						0	0	1	0	3
1052397	3	2012	95768	30475	-.25264433	Yes	Northern lowlands	No	Yes	53	No	1	4	4	11.469684	10.324662	-.25264433		.13361454	-1.5507721		1	0	0	0	1	0	0	1	-.29609841	1.2981278	-1.5507721	-.40575549	2	1	.07233505	.061279491	.061279491	1.1450214		0	0	1	0	3
1052397	4	2014	25025		-1.3459815	Yes	Northern lowlands	No	Yes	55	No	1	1	1	10.12763		-1.3459815		-1.3420534	-1.0933372		1	0	0	0	1	0	0	1	-.29609841	-.25264433	-1.0933372	-.40575549	2	1	-.34088686	-1.0011666	-1.0011666			0	0	1	0	3
1052397	5	2016	21000	6293.75	-1.1684592	Yes	Northern lowlands	No	Yes	57	No	1	1	1	9.9522781	8.7473125	-1.1684592		-.1753521	.1775223		1	0	0	0	1	0	0	1	-.29609841	-1.3459815	.1775223	-.40575549	2	1	.35896447	-.53431654	-.53431654	1.2049656		0	0	1	0	3
1052397	6	2018	55000	11527.5	-1.1682054	Yes	Northern lowlands	No	Yes	59	No	1	1	1	10.915089	9.3524904	-1.1682054	.60517788	.96281052	.00025379658		1	0	0	0	1	0	0	1	-.29609841	-1.1684592	.00025379658	-.40575549	2	1	-.22255953	1.1853701	1.1853701	1.5625982	.35763264	0	0	1	0	3
1052398	1	2008	20000	7685	-.5553773	Yes	Northern lowlands	No	Yes	83	No	1	3	1	9.9034872	8.9470253	-.5553773					1	0	0	0	1	0	0	1	.28206223			.097498842	3	4				.95646191		0	0	0	0
1052398	2	2010	36350		-.11467834	Yes	Northern lowlands	No	Yes	85	No	1	3	2	10.50095		-.11467834		.59746265	.44069898		1	0	0	0	1	0	0	1	.28206223	-.5553773	.44069898	.097498842	3	4						0	0	0	0
1052398	3	2012	2336000	190402.5	.75155455	Yes	Northern lowlands	No	Yes	87	No	1	4	3	14.663951	12.156896	.75155455		4.1630011	.86623287		1	0	0	0	1	0	0	1	.28206223	-.11467834	.86623287	.097498842	3	4	-.33912376	4.5021248	4.5021248	2.5070553		0	0	0	0
1052398	4	2014	1085898		1.8640071	Yes	Northern lowlands	No	Yes	89	No	1	6	4	13.897918		1.8640071		-.76603317	1.1124525		1	0	0	0	1	0	0	1	.28206223	.75155455	1.1124525	.097498842	3	4	-1.8054554	1.0394223	1.0394223			0	0	0	0
1052398	5	2016	115620	30475	-.18524948	Yes	Northern lowlands	No	Yes	91	No	1	3	2	11.658064	10.324662	-.18524948		-2.2398539	-2.0492566		1	0	0	0	1	0	0	1	.28206223	1.8640071	-2.0492566	.097498842	3	4	.09034317	-2.3301971	-2.3301971	1.3334017		0	0	0	0
1052398	6	2018	92460	64872	-.067883074	Yes	Northern lowlands	No	Yes	93	No	1	3	2	11.434531	11.080172	-.067883074	.75550938	-.22353268	.1173664		1	0	0	0	1	0	0	1	.28206223	-.18524948	.1173664	.097498842	3	4	.78929871	-1.0128313	-1.0128313	.35435963	-.97904205	0	0	0	0
1052751	3	2012	70479		-.96450704	Yes	Northern lowlands	Yes	Yes	72	Yes	1	4	2	11.16307		-.96450704					1	0	0	0	0	1	0	1	-.61284888			.70331633	1	5						1	0	0	1	4
1052751	6	2018	332800	42161.5	-.26119068	Yes	Northern lowlands	Yes	Yes	78	Yes	1	7	2	12.715297	10.649262	-.26119068		1.552227	.70331633		1	0	0	0	0	1	0	1	-.61284888	-.96450704	.70331633	.70331633	1	5				2.0660343		1	0	0	1	4
1052752	1	2008	33625	19808.75	.27804458	Yes	Northern lowlands	Yes	Yes	63	Yes	1	6	5	10.423025	9.8938789	.27804458					1	0	0	0	0	1	0	1	-.28201205			-.31371582	2	1				.52914619		0	0	1	0	3
1052752	2	2010	65970	15833.75	-.028086975	Yes	Northern lowlands	Yes	Yes	65	Yes	1	5	4	11.096955	9.669899	-.028086975	-.22397995	.67393017	-.30613154		1	0	0	0	0	1	0	1	-.28201205	.27804458	-.30613154	-.31371582	2	1				1.4270563	.89791012	0	0	1	0	3
1052752	3	2012	88358		.37190446	Yes	Northern lowlands	Yes	Yes	67	Yes	1	5	3	11.389152		.37190446		.29219627	.39999145	-.22397995	1	0	0	0	0	1	0	1	-.28201205	-.028086975	.39999145	-.31371582	2	1	-.14046693	.4326632	.4326632			0	0	1	0	3
1052752	4	2014	74588	25970	-.037999943	Yes	Northern lowlands	Yes	Yes	69	Yes	1	5	3	11.219735	10.164698	-.037999943		-.16941643	-.40990442		1	0	0	0	0	1	0	1	-.28201205	.37190446	-.40990442	-.31371582	2	1	.028898327	-.19831476	-.19831476	1.0550375		0	0	1	0	3
1052752	5	2016	139380	22697.25	-.98539984	Yes	Northern lowlands	Yes	Yes	71	Yes	2	5	3	11.844959	10.029999	-.98539984	-.13469887	.62522411	-.94739991		1	0	0	0	0	1	0	1	-.28201205	-.037999943	-.94739991	-.31371582	2	1	.28058973	.34463438	.34463438	1.8149605	.75992298	0	0	1	0	3
1052752	6	2018	80790	12322.5	-1.2905345	Yes	Northern lowlands	Yes	Yes	73	Yes	1	3	1	11.299608	9.4191818	-1.2905345	-.61081696	-.54535103	-.30513465	-.13469887	1	0	0	0	0	1	0	1	-.28201205	-.98539984	-.30513465	-.31371582	2	1	-.5645749	.019223861	.019223861	1.8804264	.065465927	0	0	1	0	3
1053131	1	2008	25750	12428.5	.40693116	Yes	Northern lowlands	Yes	Yes	40	Yes	1	4	3	10.15619	9.4277477	.40693116					1	0	0	0	0	1	0	1	.28396267			-.10939656	3	2				.72844219		0	0	0	0
1053131	2	2010	514260		.022875082	Yes	Northern lowlands	Yes	Yes	42	Yes	1	4	3	13.150484		.022875082		2.9942942	-.38405609		1	0	0	0	0	1	0	1	.28396267	.40693116	-.38405609	-.10939656	3	2						0	0	0	0
1053131	3	2012	74000	12653.75	.50188386	Yes	Northern lowlands	Yes	Yes	44	Yes	1	4	3	11.211821	9.4457092	.50188386		-1.9386635	.47900879		1	0	0	0	0	1	0	1	.28396267	.022875082	.47900879	-.10939656	3	2	-1.162792	-.77587152	-.77587152	1.7661114		0	0	0	0
1053131	4	2014	124022		.42838868	Yes	Northern lowlands	Yes	Yes	46	Yes	1	4	3	11.728214		.42838868		.51639366	-.073495179		1	0	0	0	0	1	0	1	.28396267	.50188386	-.073495179	-.10939656	3	2	1.2136174	-.69722384	-.69722384			0	0	0	0
1053131	5	2016	240400	59890	.48374897	Yes	Northern lowlands	Yes	Yes	47	Yes	1	4	3	12.390059	11.000265	.48374897		.66184521	.055360287		1	0	0	0	0	1	0	1	.28396267	.42838868	.055360287	-.10939656	3	2	.015200958	.64664423	.64664423	1.3897943		0	0	0	0
1053131	6	2018	231920	39326	-.14005168	Yes	Northern lowlands	Yes	Yes	49	Yes	1	3	3	12.354148	10.579641	-.14005168	-.42062378	-.03591156	-.62380064		1	0	0	0	0	1	0	1	.28396267	.48374897	-.62380064	-.10939656	3	2	-.1493168	.11340524	.11340524	1.7745066	.38471222	0	0	0	0
1053132	1	2008	14440		-.54568285	Yes	Northern lowlands	Yes	Yes	42	Yes	1	5	2	9.5777578		-.54568285					1	0	0	0	0	1	0	1	-.30816722			.10313436	2	4						0	0	0	0
1053132	2	2010	21308		-.38695967	Yes	Northern lowlands	Yes	Yes	44	Yes	1	5	3	9.9668379		-.38695967		.38908005	.15872318		1	0	0	0	0	1	0	1	-.30816722	-.54568285	.15872318	.10313436	2	4						0	0	0	0
1053132	3	2012	35388		-.063746639	Yes	Northern lowlands	Yes	Yes	46	Yes	1	5	3	10.474128		-.063746639		.50728989	.32321304		1	0	0	0	0	1	0	1	-.30816722	-.38695967	.32321304	.10313436	2	4	.16304772	.34424216	.34424216			0	0	0	0
1053132	4	2014	91922	9805	-.23627977	Yes	Northern lowlands	Yes	Yes	48	Yes	1	5	3	11.428696	9.1906481	-.23627977		.95456791	-.17253312		1	0	0	0	0	1	0	1	-.30816722	-.063746639	-.17253312	.10313436	2	4	.089973144	.86459476	.86459476	2.2380476		0	0	0	0
1053133	2	2010	277300	24048.75	.27677879	Yes	Northern lowlands	Yes	Yes	75	Yes	1	6	2	12.532855	10.087838	.27677879					1	0	0	0	0	1	0	1	.27677879				3					2.4450169		0	0	0	0
1053212	1	2008	42864		.830782	Yes	Northern lowlands	Yes	Yes	63	Yes	1	3	3	10.665788		.830782					1	0	0	0	0	1	0	1	.60255116			-.075850025	4	3						0	0	0	0
1053212	2	2010	64350		.54128301	Yes	Northern lowlands	Yes	Yes	65	Yes	1	3	3	11.072092		.54128301		.40630436	-.28949898		1	0	0	0	0	1	0	1	.60255116	.830782	-.28949898	-.075850025	4	3						0	0	0	0
1053212	3	2012	58863		.74840778	Yes	Northern lowlands	Yes	Yes	67	Yes		3	2	10.982968		.74840778		-.089123726	.20712477		1	0	0	0	0	1	0	1	.60255116	.54128301	.20712477	-.075850025	4	3						0	0	0	0
1053212	4	2014	138827	20034	.96934712	Yes	Northern lowlands	Yes	Yes	69	Yes	1	5	3	11.840983	9.9051857	.96934712		.85801506	.22093934		1	0	0	0	0	1	0	1	.60255116	.74840778	.22093934	-.075850025	4	3	.21381345	.64420164	.64420164	1.9357977		0	0	0	0
1053212	5	2016	172461	35510	.073955335	Yes	Northern lowlands	No	Yes	65	No	1	4	3	12.057926	10.47757	.073955335	.57238388	.21694279	-.89539176		1	0	0	0	1	0	0	1	.60255116	.96934712	-.89539176	-.075850025	4	3	-.29221815	.50916094	.50916094	1.5803566	-.35544109	0	0	0	0
1053212	6	2018	110322	53874.5	.45153186	Yes	Northern lowlands	No	Yes	67	No	1	5	2	11.611158	10.894413	.45153186	.41684341	-.44676781	.37757653	.57238388	1	0	0	0	1	0	0	1	.60255116	.073955335	.37757653	-.075850025	4	3	-.040863089	-.40590471	-.40590471	.71674538	-.86361122	0	0	0	0
1053214	1	2008	15730	2477.75	-1.3944657	Yes	Northern lowlands	No	Yes	53	No	1	1	1	9.6633253	7.8151064	-1.3944657					1	0	0	0	1	0	0	1	-1.4090611			-.068954587	1	3				1.8482189		1	0	0	0	1
1053214	2	2010	24950	1192.5	-1.240256	Yes	Northern lowlands	No	Yes	55	No	2	1	1	10.124629	7.083807	-1.240256	-.7312994	.46130371	.15420973		1	0	0	0	1	0	0	1	-1.4090611	-1.3944657	.15420973	-.068954587	1	3				3.040822	1.1926031	1	0	0	0	1
1053214	3	2012	19340		-.93155974	Yes	Northern lowlands	No	Yes	57	No	1	1	1	9.8699312		-.93155974		-.2546978	.30869621	-.7312994	1	0	0	0	1	0	0	1	-1.4090611	-1.240256	.30869621	-.068954587	1	3	-.51554513	.26084733	.26084733			1	0	0	0	1
1053214	4	2014	4862		-1.5489224	Yes	Northern lowlands	No	Yes	59	No	1	1	1	8.4892054		-1.5489224		-1.3807259	-.61736268		1	0	0	0	1	0	0	1	-1.4090611	-.93155974	-.61736268	-.068954587	1	3	-.18408208	-1.1966438	-1.1966438			1	0	0	0	1
1053214	5	2016	3441	1060	-1.5999243	Yes	Northern lowlands	No	Yes	61	No	1	1	1	8.1435175	6.9660244	-1.5999243		-.34568787	-.051001906		1	0	0	0	1	0	0	1	-1.4090611	-1.5489224	-.051001906	-.068954587	1	3	.34621689	-.69190478	-.69190478	1.1774931		1	0	0	0	1
1053214	6	2018	9412	5432.5	-1.7392386	Yes	Northern lowlands	No	Yes	33	Yes	1	1	1	9.1497412	8.6001549	-1.7392386	1.6341305	1.0062237	-.13931429		1	0	0	0	1	0	0	1	-1.4090611	-1.5999243	-.13931429	-.068954587	1	3	.064799644	.94142401	.94142401	.5495863	-.6279068	1	0	0	0	1
1053215	1	2008	30185	7300.75	.7443527	Yes	Northern lowlands	Yes	Yes	41	Yes	1	4	4	10.315101	8.8957319	.7443527					1	0	0	0	0	1	0	1	.85416591			-.02905879	5	3				1.4193687		0	1	0	0	2
1053215	2	2010	36026	9672.5	1.0644894	Yes	Northern lowlands	Yes	Yes	43	Yes	1	4	4	10.491996	9.177042	1.0644894	.28131008	.17689514	.32013667		1	0	0	0	0	1	0	1	.85416591	.7443527	.32013667	-.02905879	5	3				1.3149538	-.10441494	0	1	0	0	2
1053215	3	2012	67550	36755.5	1.3027327	Yes	Northern lowlands	Yes	Yes	45	Yes	2	4	4	11.120624	10.512043	1.3027327	1.335001	.62862778	.23824334	.28131008	1	0	0	0	0	1	0	1	.85416591	1.0644894	.23824334	-.02905879	5	3	.36118117	.26744661	.26744661	.60858059	-.70637321	0	1	0	0	2
1053215	4	2014	101210		.29727459	Yes	Northern lowlands	Yes	Yes	47	Yes	2	5	3	11.524953		.29727459		.4043293	-1.0054581	1.335001	1	0	0	0	0	1	0	1	.85416591	1.3027327	-1.0054581	-.02905879	5	3	.082597725	.32173157	.32173157			0	1	0	0	2
1053215	5	2016	140886	32462.5	1.1170872	Yes	Northern lowlands	Yes	Yes	49	Yes	2	5	3	11.855706	10.387841	1.1170872		.33075333	.81981266		1	0	0	0	0	1	0	1	.85416591	.29727459	.81981266	-.02905879	5	3	.17561716	.15513617	.15513617	1.467865		0	1	0	0	2
1053215	6	2018	82505	61480	.59905875	Yes	Northern lowlands	Yes	Yes	51	Yes	2	5	3	11.320614	11.026467	.59905875	.6386261	-.53509235	-.5180285		1	0	0	0	0	1	0	1	.85416591	1.1170872	-.5180285	-.02905879	5	3	.19554608	-.73063844	-.73063844	.29414654	-1.1737185	0	1	0	0	2
1053216	1	2008	44428		.33541834	Yes	Northern lowlands	Yes	Yes	43	Yes	1	5	5	10.701625		.33541834					1	0	0	0	0	1	0	1	.91858697			.1090248	5	4						0	1	0	0	2
1053216	2	2010	15520		1.8400953	Yes	Northern lowlands	Yes	Yes	45	Yes	1	4	4	9.6498852		1.8400953		-1.0517397	1.5046769		1	0	0	0	0	1	0	1	.91858697	.33541834	1.5046769	.1090248	5	4						0	1	0	0	2
1053216	3	2012	63310		.9188655	Yes	Northern lowlands	Yes	Yes	47	Yes	1	4	4	11.055799		.9188655		1.4059134	-.92122978		1	0	0	0	0	1	0	1	.91858697	1.8400953	-.92122978	.1090248	5	4	.8976475	.50826585	.50826585			0	1	0	0	2
1053216	4	2014	162100		.64452028	Yes	Northern lowlands	Yes	Yes	49	Yes	1	4	4	11.995969		.64452028		.94017029	-.27434522		1	0	0	0	0	1	0	1	.91858697	.9188655	-.27434522	.1090248	5	4	-.30990317	1.2500734	1.2500734			0	1	0	0	2
1053216	5	2016	76854	15621.75	.89208007	Yes	Northern lowlands	Yes	Yes	51	Yes	1	3	3	11.249662	9.6564198	.89208007		-.74630642	.24755979		1	0	0	0	0	1	0	1	.91858697	.64452028	.24755979	.1090248	5	4	-.30003673	-.44626969	-.44626969	1.5932426		0	1	0	0	2
1053216	6	2018	332183	112890	.88054234	Yes	Northern lowlands	Yes	Yes	53	Yes	1	5	4	12.713441	11.63417	.88054234	1.9777498	1.4637785	-.011537731		1	0	0	0	0	1	0	1	.91858697	.89208007	-.011537731	.1090248	5	4	.78051347	.68326503	.68326503	1.0792713	-.51397133	0	1	0	0	2
1053217	1	2008	45790	7724.75	.26985699	Yes	Northern lowlands	Yes	Yes	49	Yes	1	4	4	10.731821	8.9521847	.26985699					1	0	0	0	0	1	0	1	.29117015			-.29128748	3	1				1.7796364		0	0	1	0	3
1053217	2	2010	2019240		1.0944378	Yes	Northern lowlands	Yes	Yes	51	Yes	1	4	4	14.518231		1.0944378		3.7864103	.82458085		1	0	0	0	0	1	0	1	.29117015	.26985699	.82458085	-.29128748	3	1						0	0	1	0	3
1053217	3	2012	19290		1.2021496	Yes	Northern lowlands	Yes	Yes	53	Yes	1	4	4	9.867342		1.2021496		-4.6508894	.10771179		1	0	0	0	0	1	0	1	.29117015	1.0944378	.10771179	-.29128748	3	1	-1.4957888	-3.1551006	-3.1551006			0	0	1	0	3
1053217	4	2014	34064		.34475437	Yes	Northern lowlands	Yes	Yes	55	Yes	1	4	4	10.435996		.34475437		.56865406	-.85739529		1	0	0	0	0	1	0	1	.29117015	1.2021496	-.85739529	-.29128748	3	1	2.5799961	-2.011342	-2.011342			0	0	1	0	3
1053217	5	2016	72783	17682.125	.022402354	Yes	Northern lowlands	Yes	Yes	57	Yes	1	3	3	11.195238	9.7803097	.022402354		.75924206	-.32235202		1	0	0	0	0	1	0	1	.29117015	.34475437	-.32235202	-.29128748	3	1	-.16712753	.92636961	.92636961	1.4149284		0	0	1	0	3
1053217	6	2018	223900	25572.5	-1.1865803	Yes	Northern lowlands	Yes	Yes	59	Yes	1	2	2	12.318954	10.149273	-1.1865803	.36896324	1.1237164	-1.2089827		1	0	0	0	0	1	0	1	.29117015	.022402354	-1.2089827	-.29128748	3	1	-.47553849	1.5992548	1.5992548	2.1696815	.75475311	0	0	1	0	3
1053218	1	2008	47882		-.28630373	Yes	Northern lowlands	Yes	Yes	34	Yes	1	4	2	10.776495		-.28630373					1	0	0	0	0	1	0	1	.11264883			-.14651945	3	2						0	0	0	0
1053218	2	2010	213510	32250.5	.4552581	Yes	Northern lowlands	Yes	Yes	36	Yes	1	5	2	12.271439	10.381289	.4552581		1.4949436	.74156183		1	0	0	0	0	1	0	1	.11264883	-.28630373	.74156183	-.14651945	3	2				1.8901501		0	0	0	0
1053218	3	2012	52160	9142.5	1.0227861	Yes	Northern lowlands	Yes	Yes	38	Yes	2	5	3	10.862071	9.1206894	1.0227861	-1.2605991	-1.4093676	.56752801		1	0	0	0	0	1	0	1	.11264883	.4552581	.56752801	-.14651945	3	2	-.26663089	-1.1427367	-1.1427367	1.7413816	-.14876842	0	0	0	0
1053218	4	2014	27254		.26332021	Yes	Northern lowlands	Yes	Yes	40	Yes	2	5	4	10.212955		.26332021		-.64911556	-.75946593	-1.2605991	1	0	0	0	0	1	0	1	.11264883	1.0227861	-.75946593	-.14651945	3	2	1.2480234	-1.897139	-1.897139			0	0	0	0
1053218	5	2016	163295	20802.5	.23973325	Yes	Northern lowlands	Yes	Yes	42	Yes	2	5	4	12.003314	9.9428282	.23973325		1.7903585	-.023586959		1	0	0	0	0	1	0	1	.11264883	.26332021	-.023586959	-.14651945	3	2	.86360061	.92675793	.92675793	2.0604858		0	0	0	0
1053218	6	2018	166658	35907.5	-1.018901	Yes	Northern lowlands	Yes	Yes	44	Yes	2	3	2	12.023699	10.488702	-1.018901	.54587364	.020384789	-1.2586342		1	0	0	0	0	1	0	1	.11264883	.23973325	-1.2586342	-.14651945	3	2	-.73560989	.75599468	.75599468	1.534997	-.52548885	0	0	0	0
1053219	1	2008	15320		-.056399915	Yes	Northern lowlands	Yes	Yes	70	No	1	5	2	9.6369143		-.056399915					1	0	0	0	0	1	0	1	.097347938			.073547818	3	4						0	0	0	0
1053219	2	2010	33900		.39756754	Yes	Northern lowlands	Yes	Yes	72	No	1	5	2	10.43117		.39756754		.79425621	.45396745		1	0	0	0	0	1	0	1	.097347938	-.056399915	.45396745	.073547818	3	4						0	0	0	0
1053219	3	2012	67660	8374	-.12499099	Yes	Northern lowlands	Yes	Yes	32	Yes	2	4	2	11.122251	9.0328865	-.12499099		.69108009	-.52255851		1	0	0	0	0	1	0	1	.097347938	.39756754	-.52255851	.073547818	3	4	-.079829566	.77090967	.77090967	2.0893641		0	0	0	0
1053219	4	2014	61138	16430	.096653186	Yes	Northern lowlands	Yes	Yes	34	Yes	2	4	2	11.020889	9.7068644	.096653186	.67397785	-.10136127	.22164418		1	0	0	0	0	1	0	1	.097347938	-.12499099	.22164418	.073547818	3	4	-.045546513	-.055814762	-.055814762	1.3140249	-.77533913	0	0	0	0
1053219	5	2016	47390	8877.5	-.040081367	Yes	Northern lowlands	Yes	Yes	36	Yes	2	4	3	10.766167	9.0912752	-.040081367	-.61558914	-.2547226	-.13673455	.67397785	1	0	0	0	0	1	0	1	.097347938	.096653186	-.13673455	.073547818	3	4	.44498983	-.69971246	-.69971246	1.6748915	.36086655	0	0	0	0
1053219	6	2018	99170	38743	.31133917	Yes	Northern lowlands	Yes	Yes	38	Yes	2	4	3	11.504591	10.564706	.31133917	1.4734306	.7384243	.35142052	-.61558914	1	0	0	0	0	1	0	1	.097347938	-.040081367	.35142052	.073547818	3	4	.50360942	.23481488	.23481488	.93988514	-.73500633	0	0	0	0
1055151	1	2008	21209	4200.25	.66284204	Yes	Northern lowlands	No	Yes	51	No	1	3	3	9.9621811	8.3428993	.66284204					1	0	0	0	1	0	0	1	.48924586			-.27458605	4	1				1.6192818		0	0	1	0	3
1055151	2	2010	38400		.74791187	Yes	Northern lowlands	No	Yes	53	No	1	2	2	10.555813		.74791187		.59363174	.085069835		1	0	0	0	1	0	0	1	.48924586	.66284204	.085069835	-.27458605	4	1						0	0	1	0	3
1055151	3	2012	83300		.039606225	Yes	Northern lowlands	No	Yes	55	No	1	1	1	11.330204		.039606225		.77439117	-.70830566		1	0	0	0	1	0	0	1	.48924586	.74791187	-.70830566	-.27458605	4	1	-.56396496	1.3383561	1.3383561			0	0	1	0	3
1055151	4	2014	48065	29415	1.2208022	Yes	Northern lowlands	No	Yes	57	No	1	4	3	10.78031	10.28926	1.2208022		-.54989433	1.181196		1	0	0	0	1	0	0	1	.48924586	.039606225	1.181196	-.27458605	4	1	-.18866377	-.36123058	-.36123058	.49104977		0	0	1	0	3
1055151	5	2016	53374	16006	.97440112	Yes	Northern lowlands	No	Yes	59	No	1	4	3	10.885079	9.6807194	.97440112	-.60854053	.10476971	-.24640107		1	0	0	0	1	0	0	1	.48924586	1.2208022	-.24640107	-.27458605	4	1	.43777704	-.33300734	-.33300734	1.20436	.71331024	0	0	1	0	3
1055151	6	2018	123300	78705	-.71008825	Yes	Northern lowlands	No	Yes	61	No	1	5	3	11.722376	11.273462	-.71008825	1.5927429	.83729649	-1.6844894	-.60854053	1	0	0	0	1	0	0	1	.48924586	.97440112	-1.6844894	-.27458605	4	1	.1827902	.65450627	.65450627	.44891357	-.75544643	0	0	1	0	3
1055152	1	2008	16646	4293	.547741	Yes	Northern lowlands	Yes	Yes	45	Yes	1	5	3	9.7199249	8.3647413	.547741					1	0	0	0	0	1	0	1	.87843561			-.20772205	5	1				1.3551836		0	1	1	0	3
1055152	2	2010	44880	20776	.73456585	Yes	Northern lowlands	Yes	Yes	47	Yes	1	5	3	10.711747	9.9415541	.73456585	1.5768127	.99182224	.18682486		1	0	0	0	0	1	0	1	.87843561	.547741	.18682486	-.20772205	5	1				.7701931	-.5849905	0	1	1	0	3
1055152	3	2012	55879		1.9710233	Yes	Northern lowlands	Yes	Yes	49	Yes	1	5	4	10.930943		1.9710233		.21919632	1.2364575	1.5768127	1	0	0	0	0	1	0	1	.87843561	.73456585	1.2364575	-.20772205	5	1	-.030863484	.25005981	.25005981			0	1	1	0	3
1055152	4	2014	125119	29415	1.4141612	Yes	Northern lowlands	Yes	Yes	51	Yes	2	5	4	11.73702	10.28926	1.4141612		.806077	-.55686212		1	0	0	0	0	1	0	1	.87843561	1.9710233	-.55686212	-.20772205	5	1	.37164888	.43442813	.43442813	1.4477606		0	1	1	0	3
1055152	5	2016	113575	32330	1.0939915	Yes	Northern lowlands	Yes	Yes	53	Yes	2	5	4	11.640219	10.383751	1.0939915	.094491005	-.096801758	-.32016969		1	0	0	0	0	1	0	1	.87843561	1.4141612	-.32016969	-.20772205	5	1	.071299769	-.16810152	-.16810152	1.2564678	-.19129276	0	1	1	0	3
1055152	6	2018	65740	35510	-.49086928	Yes	Northern lowlands	Yes	Yes	55	Yes	1	4	3	11.093463	10.47757	-.49086928	.093818665	-.54675579	-1.5848608	.094491005	1	0	0	0	0	1	0	1	.87843561	1.0939915	-1.5848608	-.20772205	5	1	.24955809	-.79631388	-.79631388	.61589336	-.64057446	0	1	1	0	3
1055231	1	2008	58430		.46794808	Yes	Northern lowlands	No	Yes	53	Yes	2	5	5	10.975585		.46794808					1	0	0	0	1	0	0	1	.1669412			-.13109864	3	2						0	0	0	0
1055231	2	2010	52154		.39175719	Yes	Northern lowlands	No	Yes	55	Yes	1	3	3	10.861957		.39175719		-.11362839	-.076190889		1	0	0	0	1	0	0	1	.1669412	.46794808	-.076190889	-.13109864	3	2						0	0	0	0
1055231	3	2012	78130		.12656958	Yes	Northern lowlands	No	Yes	58	Yes	1	3	3	11.266129		.12656958		.4041729	-.26518762		1	0	0	0	1	0	0	1	.1669412	.39175719	-.26518762	-.13109864	3	2	.15585929	.24831361	.24831361			0	0	0	0
1055231	4	2014	83156	21928.75	.16539362	Yes	Northern lowlands	No	Yes	60	Yes	1	3	3	11.328474	9.995554	.16539362		.062344551	.038824037		1	0	0	0	1	0	0	1	.1669412	.12656958	.038824037	-.13109864	3	2	-.11099086	.1733354	.1733354	1.3329201		0	0	0	0
1055231	5	2016	121432	15105	.037523825	Yes	Northern lowlands	No	Yes	62	Yes	2	3	3	11.707109	9.6227808	.037523825	-.37277317	.37863541	-.1278698		1	0	0	0	1	0	0	1	.1669412	.16539362	-.1278698	-.13109864	3	2	.082613014	.29602239	.29602239	2.0843287	.75140858	0	0	0	0
1055231	6	2018	122660	31468.75	-.18754512	Yes	Northern lowlands	No	Yes	64	Yes	2	3	3	11.717172	10.35675	-.18754512	.73396969	.010062218	-.22506894	-.37277317	1	0	0	0	1	0	0	1	.1669412	.037523825	-.22506894	-.13109864	3	2	-.086517826	.096580043	.096580043	1.3604212	-.72390747	0	0	0	0
1055232	1	2008	143255		.86461729	Yes	Northern lowlands	Yes	Yes	57	No	1	8	6	11.872381		.86461729					1	0	0	0	0	1	0	1	.59720546			-.57533449	4	1						0	0	1	0	3
1055232	2	2010	2711160	24181.25	1.5265111	Yes	Northern lowlands	Yes	Yes	59	No	1	6	3	14.812887	10.093333	1.5265111		2.940506	.66189378		1	0	0	0	0	1	0	1	.59720546	.86461729	.66189378	-.57533449	4	1				4.7195539		0	0	1	0	3
1055232	3	2012	74295		.85907972	Yes	Northern lowlands	Yes	Yes	62	No	1	6	3	11.215799		.85907972		-3.5970879	-.66743135		1	0	0	0	0	1	0	1	.59720546	1.5265111	-.66743135	-.57533449	4	1	-1.121998	-2.47509	-2.47509			0	0	1	0	3
1055232	4	2014	51000		-.86138624	Yes	Northern lowlands	Yes	Yes	64	No	1	2	1	10.839581		-.86138624		-.3762188	-1.7204659		1	0	0	0	0	1	0	1	.59720546	.85907972	-1.7204659	-.57533449	4	1	1.4756136	-1.8518324	-1.8518324			0	0	1	0	3
1055312	1	2008	89888	11421.5	1.3187741	Yes	Northern lowlands	Yes	Yes	49	Yes	4	5	2	11.40632	9.3432531	1.3187741					1	0	0	0	0	1	0	1	1.1916268			.028647352	5	3				2.0630665		0	1	0	0	2
1055312	2	2010	239292	19027	1.0136008	Yes	Northern lowlands	Yes	Yes	41	Yes	4	5	3	12.38544	9.8536139	1.0136008	.51036072	.97912025	-.30517328		1	0	0	0	0	1	0	1	1.1916268	1.3187741	-.30517328	.028647352	5	3				2.531826	.46875954	0	1	0	0	2
1055312	3	2012	185940		1.6873026	Yes	Northern lowlands	Yes	Yes	43	Yes	4	4	3	12.13318		1.6873026		-.25226021	.67370176	.51036072	1	0	0	0	0	1	0	1	1.1916268	1.0136008	.67370176	.028647352	5	3	-.046919297	-.20534091	-.20534091			0	1	0	0	2
1055312	4	2014	195940		.94818264	Yes	Northern lowlands	Yes	Yes	45	Yes	6	4	4	12.185564		.94818264		.052384377	-.73911995		1	0	0	0	0	1	0	1	1.1916268	1.6873026	-.73911995	.028647352	5	3	.74365401	-.69126964	-.69126964			0	1	0	0	2
1055312	5	2016	349200	35377.5	.71988934	Yes	Northern lowlands	Yes	Yes	47	Yes	6	4	4	12.7634	10.473831	.71988934		.57783604	-.2282933		1	0	0	0	0	1	0	1	1.1916268	.94818264	-.2282933	.028647352	5	3	.58017087	-.0023348099	-.0023348099	2.2895689		0	1	0	0	2
1055312	6	2018	440756	46428	1.4620109	Yes	Northern lowlands	Yes	Yes	49	Yes	6	4	4	12.996246	10.745658	1.4620109	.27182674	.23284626	.74212152		1	0	0	0	0	1	0	1	1.1916268	.71988934	.74212152	.028647352	5	3	.30961078	-.076764509	-.076764509	2.2505884	-.038980484	0	1	0	0	2
1055313	1	2008	70964	10494	.58589315	Yes	Northern lowlands	No	Yes	50	No	1	7	6	11.169928	9.2585592	.58589315					1	0	0	0	1	0	0	1	-.24054421			-.26001245	2	1				1.9113684		0	0	1	0	3
1055313	2	2010	37150		.17763191	Yes	Northern lowlands	No	Yes	52	No	1	2	2	10.522719		.17763191		-.64720821	-.40826124		1	0	0	0	1	0	0	1	-.24054421	.58589315	-.40826124	-.26001245	2	1						0	0	1	0	3
1055313	3	2012	13645	6890	-.17903835	Yes	Northern lowlands	No	Yes	54	No	1	1	1	9.5211287	8.8378267	-.17903835		-1.0015907	-.35667026		1	0	0	0	1	0	0	1	-.24054421	.17763191	-.35667026	-.26001245	2	1	.04563611	-1.0472268	-1.0472268	.68330193		0	0	1	0	3
1055313	4	2014	157930		-.230977	Yes	Northern lowlands	No	Yes	56	No	1	5	3	11.969907		-.230977		2.4487782	-.051938653		1	0	0	0	1	0	0	1	-.24054421	-.17903835	-.051938653	-.26001245	2	1	.75867867	1.6900995	1.6900995			0	0	1	0	3
1055313	5	2016	53964	5565	-1.0826058	Yes	Northern lowlands	No	Yes	58	No	1	1	1	10.896072	8.6242523	-1.0826058		-1.0738344	-.85162884		1	0	0	0	1	0	0	1	-.24054421	-.230977	-.85162884	-.26001245	2	1	-1.4872148	.41338038	.41338038	2.2718201		0	0	1	0	3
1055313	6	2018	49710	19080	-.71416914	Yes	Northern lowlands	No	Yes	60	No	1	1	1	10.813961	9.8563957	-.71416914	1.2321434	-.082111359	.36843669		1	0	0	0	1	0	0	1	-.24054421	-1.0826058	.36843669	-.26001245	2	1	.20527002	-.28738138	-.28738138	.95756531	-1.3142548	0	0	1	0	3
1055351	1	2008	59493	7883.75	1.5505679	Yes	Northern lowlands	Yes	Yes	46	Yes	1	6	4	10.993614	8.972559	1.5505679					1	0	0	0	0	1	0	1	1.3641371			-.25794521	5	1				2.0210552		0	1	1	0	3
1055351	2	2010	56912	21186.75	2.0446939	Yes	Northern lowlands	Yes	Yes	48	Yes	1	5	3	10.949262	9.9611311	2.0446939	.98857212	-.044352531	.49412608		1	0	0	0	0	1	0	1	1.3641371	1.5505679	.49412608	-.25794521	5	1				.98813057	-1.0329247	0	1	1	0	3
1055351	3	2012	143145	26367.5	2.8202603	Yes	Northern lowlands	Yes	Yes	50	Yes	1	6	5	11.871614	10.179888	2.8202603	.21875668	.92235184	.77556634	.98857212	1	0	0	0	0	1	0	1	1.3641371	2.0446939	.77556634	-.25794521	5	1	.6639756	.25837627	.25837627	1.6917257	.70359516	0	1	1	0	3
1055351	4	2014	128295	76651.25	.78726274	Yes	Northern lowlands	Yes	Yes	52	Yes	1	6	5	11.762088	11.247021	.78726274	1.0671329	-.10952568	-2.0329976	.21875668	1	0	0	0	0	1	0	1	1.3641371	2.8202603	-2.0329976	-.25794521	5	1	.17943695	-.28896263	-.28896263	.5150671	-1.1766586	0	1	1	0	3
1055351	5	2016	194555	56657	.72119582	Yes	Northern lowlands	Yes	Yes	54	Yes	1	6	5	12.178471	10.944771	.72119582	-.30224991	.41638279	-.066066921	1.0671329	1	0	0	0	0	1	0	1	1.3641371	.78726274	-.066066921	-.25794521	5	1	.66407913	-.24769631	-.24769631	1.2336998	.7186327	0	1	1	0	3
1055351	6	2018	180112	28156.25	.26084188	Yes	Northern lowlands	Yes	Yes	56	Yes	1	3	2	12.101335	10.245524	.26084188	-.69924641	-.07713604	-.46035394	-.30224991	1	0	0	0	0	1	0	1	1.3641371	.72119582	-.46035394	-.25794521	5	1	-.20741569	.13027965	.13027965	1.8558102	.62211037	0	1	1	0	3
1055352	1	2008	35850		.75722069	Yes	Northern lowlands	Yes	Yes	68	Yes	6	3	2	10.487099		.75722069					1	0	0	0	0	1	0	1	.14607027			-.19512513	3	2						0	0	0	0
1055352	2	2010	52844		.62701041	Yes	Northern lowlands	Yes	Yes	70	Yes	6	3	2	10.875099		.62701041		.38800049	-.13021028		1	0	0	0	0	1	0	1	.14607027	.75722069	-.13021028	-.19512513	3	2						0	0	0	0
1055352	3	2012	65562	45182.5	.99350762	Yes	Northern lowlands	Yes	Yes	72	Yes	4	3	2	11.090752	10.718465	.99350762		.21565247	.36649722		1	0	0	0	0	1	0	1	.14607027	.62701041	.36649722	-.19512513	3	2	-.18888621	.40453866	.40453866	.3722868		0	0	0	0
1055352	4	2014	113117	36967.5	-.71459329	Yes	Northern lowlands	No	Yes	53	No	1	2	2	11.636178	10.517795	-.71459329	-.20067024	.54542637	-1.7081009		1	0	0	0	1	0	0	1	.14607027	.99350762	-1.7081009	-.19512513	3	2	-.16468155	.71010792	.71010792	1.1183834	.74609661	0	0	0	0
1055352	5	2016	18000	3710	-.56831884	Yes	Northern lowlands	No	Yes	55	No	1	2	2	9.7981272	8.2187872	-.56831884	-2.2990074	-1.8380508	.14627445	-.20067024	1	0	0	0	1	0	0	1	.14607027	-.71459329	.14627445	-.19512513	3	2	-.34035078	-1.4977001	-1.4977001	1.57934	.46095657	0	0	0	0
1055352	6	2018	93860	20140	-.21840499	Yes	Northern lowlands	No	Yes	57	No	1	2	2	11.449559	9.9104633	-.21840499	1.6916761	1.651432	.34991384	-2.2990074	1	0	0	0	1	0	0	1	.14607027	-.56831884	.34991384	-.19512513	3	2	.79972833	.8517037	.8517037	1.5390959	-.040244102	0	0	0	0
1055353	1	2008	10513		-.29872659	Yes	Northern lowlands	Yes	Yes	38	Yes	1	4	2	9.2603674		-.29872659					1	0	0	0	0	1	0	1	-.12994199			-.077783495	2	2						0	0	0	0
1055353	2	2010	46654	18483.75	-.27019662	Yes	Northern lowlands	Yes	Yes	40	Yes	1	4	3	10.750514	9.8246469	-.27019662		1.4901466	.028529972		1	0	0	0	0	1	0	1	-.12994199	-.29872659	.028529972	-.077783495	2	2				.92586708		0	0	0	0
1055353	3	2012	55677	39683.75	.5829463	Yes	Northern lowlands	Yes	Yes	42	Yes	2	4	4	10.927322	10.588697	.5829463	.76405048	.17680836	.85314292		1	0	0	0	0	1	0	1	-.12994199	-.27019662	.85314292	-.077783495	2	2	-.25203359	.42884195	.42884195	.33862495	-.58724213	0	0	0	0
1055353	4	2014	138008		.25870794	Yes	Northern lowlands	Yes	Yes	44	Yes	2	4	4	11.835067		.25870794		.90774441	-.32423836	.76405048	1	0	0	0	0	1	0	1	-.12994199	.5829463	-.32423836	-.077783495	2	2	.36909854	.53864586	.53864586			0	0	0	0
1055353	5	2016	105375	8586	-.36473888	Yes	Northern lowlands	Yes	Yes	46	Yes	2	3	3	11.565281	9.057888	-.36473888		-.26978588	-.62344682		1	0	0	0	0	1	0	1	-.12994199	.25870794	-.62344682	-.077783495	2	2	-.20134568	-.068440191	-.068440191	2.5073929		0	0	0	0
1055353	6	2018	52970	29680	-.68764406	Yes	Northern lowlands	Yes	Yes	48	Yes	2	3	3	10.877481	10.298228	-.68764406	1.2403402	-.68779945	-.32290518		1	0	0	0	0	1	0	1	-.12994199	-.36473888	-.32290518	-.077783495	2	2	.35392848	-1.0417279	-1.0417279	.5792532	-1.9281397	0	0	0	0
1055431	1	2008	13805		.18423256	Yes	Northern lowlands	No	Yes	54	No	1	3	3	9.5327864		.18423256					1	0	0	0	1	0	0	1	.12696265			-.14690106	3	2						0	0	0	0
1055431	2	2010	42930	11116.75	.32123742	Yes	Northern lowlands	No	Yes	56	No	1	2	2	10.667326	9.3162079	.32123742		1.1345396	.13700485		1	0	0	0	1	0	0	1	.12696265	.18423256	.13700485	-.14690106	3	2				1.3511181		0	0	0	0
1055431	3	2012	34580		-.3500067	Yes	Northern lowlands	No	Yes	58	No	1	2	2	10.451031		-.3500067		-.21629524	-.67124414		1	0	0	0	1	0	0	1	.12696265	.32123742	-.67124414	-.14690106	3	2	-.64965785	.43336257	.43336257			0	0	0	0
1055431	4	2014	126551		.36905044	Yes	Northern lowlands	No	Yes	60	No	1	3	3	11.748401		.36905044		1.29737	.71905714		1	0	0	0	1	0	0	1	.12696265	-.3500067	.71905714	-.14690106	3	2	.18989538	1.1074746	1.1074746			0	0	0	0
1055431	5	2016	130211	30342.5	.78753483	Yes	Northern lowlands	No	Yes	62	No	1	4	3	11.776912	10.320305	.78753483		.028511047	.41848439		1	0	0	0	1	0	0	1	.12696265	.36905044	.41848439	-.14690106	3	2	-.48165053	.51016158	.51016158	1.4566069		0	0	0	0
1055431	6	2018	126870	25572.5	-.5502727	Yes	Northern lowlands	No	Yes	64	No	1	5	3	11.750918	10.149273	-.5502727	-.17103195	-.025993347	-1.3378075		1	0	0	0	1	0	0	1	.12696265	.78753483	-1.3378075	-.14690106	3	2	.19614476	-.22213811	-.22213811	1.6016455	.1450386	0	0	0	0
1055432	1	2008	77300	19199.25	1.5217038	Yes	Northern lowlands	Yes	Yes	59	Yes	1	6	4	11.255449	9.8626261	1.5217038					1	0	0	0	0	1	0	1	1.5877833			-.22802958	5	1				1.3928232		0	1	1	0	3
1055432	2	2010	164390		1.7202258	Yes	Northern lowlands	Yes	Yes	61	Yes	2	6	4	12.009997		1.7202258		.75454807	.19852197		1	0	0	0	0	1	0	1	1.5877833	1.5217038	.19852197	-.22802958	5	1						0	1	1	0	3
1055432	3	2012	57940	33522.5	1.7918539	Yes	Northern lowlands	Yes	Yes	63	Yes		6	4	10.967163	10.419972	1.7918539		-1.0428343	.071628094		1	0	0	0	0	1	0	1	1.5877833	1.7202258	.071628094	-.22802958	5	1				.54719067		0	1	1	0	3
1055432	4	2014	508788		2.0740893	Yes	Northern lowlands	Yes	Yes	65	Yes	2	6	4	13.139787		2.0740893		2.1726236	.28223538		1	0	0	0	0	1	0	1	1.5877833	1.7918539	.28223538	-.22802958	5	1	.9516294	1.2209942	1.2209942			0	1	1	0	3
1055432	5	2016	262170	14177.5	2.037271	Yes	Northern lowlands	Yes	Yes	67	Yes	2	6	4	12.476748	9.559411	2.037271		-.66303825	-.036818266		1	0	0	0	0	1	0	1	1.5877833	2.0740893	-.036818266	-.22802958	5	1	-.62340677	-.039631478	-.039631478	2.9173374		0	1	1	0	3
1055432	6	2018	725996	25307.5	.38155591	Yes	Northern lowlands	Yes	Yes	69	Yes	1	6	4	13.495299	10.138856	.38155591	.57944489	1.0185509	-1.6557151		1	0	0	0	0	1	0	1	1.5877833	2.037271	-1.6557151	-.22802958	5	1	.69236195	.32618889	.32618889	3.3564434	.43910599	0	1	1	0	3
1055433	1	2008	37315		1.1268172	Yes	Northern lowlands	Yes	Yes	65	Yes	1	5	4	10.527151		1.1268172					1	0	0	0	0	1	0	1	1.0099561			-.099738859	5	2						0	1	0	0	2
1055433	2	2010	67278		1.6374084	Yes	Northern lowlands	Yes	Yes	67	Yes	1	4	3	11.116589		1.6374084		.58943748	.51059115		1	0	0	0	0	1	0	1	1.0099561	1.1268172	.51059115	-.099738859	5	2						0	1	0	0	2
1055433	3	2012	101540		.94606221	Yes	Northern lowlands	Yes	Yes	69	Yes	1	5	3	11.528208		.94606221		.41161919	-.69134617		1	0	0	0	0	1	0	1	1.0099561	1.6374084	-.69134617	-.099738859	5	2	-.11524411	.52686328	.52686328			0	1	0	0	2
1055433	4	2014	129952	19967.75	1.3373672	Yes	Northern lowlands	Yes	Yes	71	Yes	1	6	2	11.77492	9.9018736	1.3373672		.24671268	.39130497		1	0	0	0	0	1	0	1	1.0099561	.94606221	.39130497	-.099738859	5	2	-.088536754	.33524942	.33524942	1.8730469		0	1	0	0	2
1055433	5	2016	107679	22922.5	.38395858	Yes	Northern lowlands	Yes	Yes	73	Yes	1	6	2	11.58691	10.039874	.38395858	.13800049	-.18801022	-.9534086		1	0	0	0	0	1	0	1	1.0099561	1.3373672	-.9534086	-.099738859	5	2	-.024318522	-.1636917	-.1636917	1.5470362	-.3260107	0	1	0	0	2
1055433	6	2018	130610	42665	.62812293	Yes	Northern lowlands	Yes	Yes	75	Yes	1	6	2	11.779971	10.661134	.62812293	.62125969	.19306087	.24416435	.13800049	1	0	0	0	0	1	0	1	1.0099561	.38395858	.24416435	-.099738859	5	2	.17074291	.022317961	.022317961	1.1188374	-.42819881	0	1	0	0	2
1055531	1	2008	23570	6174.5	-.13417359	Yes	Northern lowlands	Yes	Yes	35	Yes	1	4	2	10.06773	8.7281828	-.13417359					1	0	0	0	0	1	0	1	.29325902			.13110194	3	4				1.3395472		0	0	0	0
1055531	2	2010	33840		.30171719	Yes	Northern lowlands	Yes	Yes	36	Yes	1	4	2	10.429399		.30171719		.36166859	.43589079		1	0	0	0	0	1	0	1	.29325902	-.13417359	.43589079	.13110194	3	4						0	0	0	0
1055531	3	2012	39020		.056911159	Yes	Northern lowlands	Yes	Yes	38	Yes	2	4	2	10.57183		.056911159		.14243126	-.24480604		1	0	0	0	0	1	0	1	.29325902	.30171719	-.24480604	.13110194	3	4	.082695246	.059736013	.059736013			0	0	0	0
1055531	4	2014	32630		.25880218	Yes	Northern lowlands	Yes	Yes	40	Yes	2	4	3	10.392987		.25880218		-.17884254	.20189102		1	0	0	0	0	1	0	1	.29325902	.056911159	.20189102	.13110194	3	4	.29526535	-.47410789	-.47410789			0	0	0	0
1055531	5	2016	98820	22193.75	.75496119	Yes	Northern lowlands	Yes	Yes	42	Yes	1	3	3	11.501056	10.007566	.75496119		1.1080685	.49615902		1	0	0	0	0	1	0	1	.29325902	.25880218	.49615902	.13110194	3	4	.31348848	.79457998	.79457998	1.4934893		0	0	0	0
1055531	6	2018	111812	19875	.52133608	Yes	Northern lowlands	Yes	Yes	44	Yes	1	4	4	11.624574	9.8972178	.52133608	-.1103487	.12351799	-.23362511		1	0	0	0	0	1	0	1	.29325902	.75496119	-.23362511	.13110194	3	4	-.12609155	.24960954	.24960954	1.727356	.23386669	0	0	0	0
1055532	1	2008	19145		.65380913	Yes	Northern lowlands	Yes	Yes	55	Yes	1	6	4	9.8597965		.65380913					1	0	0	0	0	1	0	1	.41057247			-.11564101	4	2						0	0	0	0
1055532	2	2010	35550		.093062349	Yes	Northern lowlands	Yes	Yes	57	Yes	1	3	2	10.478696		.093062349		.61889935	-.56074679		1	0	0	0	0	1	0	1	.41057247	.65380913	-.56074679	-.11564101	4	2						0	0	0	0
1055532	3	2012	116940	12057.5	.8942672	Yes	Northern lowlands	Yes	Yes	59	Yes	1	6	5	11.669416	9.3974419	.8942672		1.1907206	.80120486		1	0	0	0	0	1	0	1	.41057247	.093062349	.80120486	-.11564101	4	2	.27146444	.91925615	.91925615	2.2719746		0	0	0	0
1055532	4	2014	112613	19875	.55647075	Yes	Northern lowlands	Yes	Yes	61	Yes	1	6	4	11.631713	9.8972178	.55647075	.49977589	-.037703514	-.33779645		1	0	0	0	0	1	0	1	.41057247	.8942672	-.33779645	-.11564101	4	2	-.14358681	.1058833	.1058833	1.7344952	-.5374794	0	0	0	0
1055532	5	2016	71647	21650.5	.19022128	Yes	Northern lowlands	Yes	Yes	63	Yes	1	7	4	11.179506	9.9827843	.19022128	.085566521	-.45220661	-.36624947	.49977589	1	0	0	0	0	1	0	1	.41057247	.55647075	-.36624947	-.11564101	4	2	.51460022	-.96680683	-.96680683	1.196722	-.53777313	0	0	0	0
1055532	6	2018	83900	43327.5	.075604081	Yes	Northern lowlands	Yes	Yes	65	Yes	1	7	5	11.337381	10.676543	.075604081	.69375896	.15787506	-.1146172	.085566521	1	0	0	0	0	1	0	1	.41057247	.19022128	-.1146172	-.11564101	4	2	.82186139	-.66398633	-.66398633	.66083813	-.5358839	0	0	0	0
1055533	1	2008	25045	9010	1.1563001	Yes	Northern lowlands	No	Yes	76	No	1	6	4	10.128429	9.1060905	1.1563001					1	0	0	0	1	0	0	1	1.2386398			-.19553152	5	2				1.0223389		0	1	0	0	2
1055533	2	2010	71950		1.4426965	Yes	Northern lowlands	No	Yes	77	No	1	6	5	11.183726		1.4426965		1.0552969	.28639638		1	0	0	0	1	0	0	1	1.2386398	1.1563001	.28639638	-.19553152	5	2						0	1	0	0	2
1055533	3	2012	58540		.85431486	Yes	Northern lowlands	No	Yes	79	No	4	4	3	10.977466		.85431486		-.20626068	-.58838159		1	0	0	0	1	0	0	1	1.2386398	1.4426965	-.58838159	-.19553152	5	2	-.36737037	.1611097	.1611097			0	1	0	0	2
1055533	4	2014	78267		1.5568932	Yes	Northern lowlands	No	Yes	83	No	4	4	3	11.267881		1.5568932		.29041576	.70257837		1	0	0	0	1	0	0	1	1.2386398	.85431486	.70257837	-.19553152	5	2	.21290092	.077514842	.077514842			0	1	0	0	2
1055533	5	2016	62238	27811.75	2.2429919	Yes	Northern lowlands	No	Yes	85	No	1	5	3	11.038721	10.233213	2.2429919		-.22916031	.68609869		1	0	0	0	1	0	0	1	1.2386398	1.5568932	.68609869	-.19553152	5	2	-.096242875	-.13291743	-.13291743	.80550766		0	1	0	0	2
1055533	6	2018	104222	44387.5	.17864259	Yes	Northern lowlands	No	Yes	87	No	1	5	3	11.554278	10.700713	.17864259	.46749973	.51555729	-2.0643494		1	0	0	0	1	0	0	1	1.2386398	2.2429919	-2.0643494	-.19553152	5	2	.13996677	.3755905	.3755905	.85356522	.048057556	0	1	0	0	2
1055534	1	2008	45705		.98331743	Yes	Northern lowlands	Yes	Yes	59	Yes	1	7	6	10.729963		.98331743					1	0	0	0	0	1	0	1	.99382913			-.44390702	5	1						0	1	1	0	3
1055534	2	2010	40162		1.2243775	Yes	Northern lowlands	Yes	Yes	61	Yes	1	5	4	10.600677		1.2243775		-.12928677	.24106008		1	0	0	0	0	1	0	1	.99382913	.98331743	.24106008	-.44390702	5	1						0	1	1	0	3
1055534	3	2012	101530	30938.75	2.0594993	Yes	Northern lowlands	Yes	Yes	63	Yes	1	6	5	11.52811	10.339765	2.0594993		.92743301	.83512175		1	0	0	0	0	1	0	1	.99382913	1.2243775	.83512175	-.44390702	5	1	.60278434	.32464868	.32464868	1.188345		0	1	1	0	3
1055534	4	2014	50080		1.4942621	Yes	Northern lowlands	Yes	Yes	65	Yes	1	3	3	10.821377		1.4942621		-.70673275	-.56523716		1	0	0	0	0	1	0	1	.99382913	2.0594993	-.56523716	-.44390702	5	1	-.40411404	-.30261871	-.30261871			0	1	1	0	3
1055534	6	2018	64972	22657.5	-.79231066	Yes	Northern lowlands	Yes	Yes	69	No	1	3	2	11.081712	10.028246	-.79231066		.26033497	-2.2865727		1	0	0	0	0	1	0	1	.99382913	1.4942621	-2.2865727	-.44390702	5	1				1.0534658		0	1	1	0	3
1055535	1	2008	12282		-.1643842	Yes	Northern lowlands	Yes	Yes	74	Yes	1	3	1	9.4158897		-.1643842					1	0	0	0	0	1	0	1	-.1643842				2							0	0	0	0
1055536	1	2008	96414	25307.5	1.1143234	Yes	Northern lowlands	Yes	Yes	39	Yes	1	4	3	11.476407	10.138856	1.1143234					1	0	0	0	0	1	0	1	1.693766			.16491225	5	4				1.3375511		0	1	0	0	2
1055536	2	2010	235830	18947.5	1.9569058	Yes	Northern lowlands	Yes	Yes	41	Yes	2	5	4	12.370867	9.8494272	1.9569058	-.28942871	.89445972	.84258246		1	0	0	0	0	1	0	1	1.693766	1.1143234	.84258246	.16491225	5	4				2.5214396	1.1838884	0	1	0	0	2
1055536	3	2012	60710	43592.5	1.0599195	Yes	Northern lowlands	Yes	Yes	43	Yes	2	5	4	11.013864	10.68264	1.0599195	.83321285	-1.3570032	-.89698637	-.28942871	1	0	0	0	0	1	0	1	1.693766	1.9569058	-.89698637	.16491225	5	4	.10719285	-1.4641961	-1.4641961	.33122349	-2.1902161	0	1	0	0	2
1055536	4	2014	186240	28752.5	2.3613865	Yes	Northern lowlands	Yes	Yes	45	Yes	2	4	4	12.134791	10.26648	2.3613865	-.41615963	1.1209278	1.3014671	.83321285	1	0	0	0	0	1	0	1	1.693766	1.0599195	1.3014671	.16491225	5	4	1.105021	.015906835	.015906835	1.8683109	1.5370874	0	1	0	0	2
1055536	5	2016	286000	27122.75	1.7311763	Yes	Northern lowlands	Yes	Yes	47	Yes	2	4	4	12.563747	10.208128	1.7311763	-.05835247	.42895603	-.63021028	-.41615963	1	0	0	0	0	1	0	1	1.693766	2.3613865	-.63021028	.16491225	5	4	-.11236317	.54131919	.54131919	2.3556194	.4873085	0	1	0	0	2
1055536	6	2018	1006350	49873	1.9388846	Yes	Northern lowlands	Yes	Yes	49	Yes	2	4	4	13.82184	10.817235	1.9388846	.60910702	1.2580929	.20770836	-.05835247	1	0	0	0	0	1	0	1	1.693766	1.7311763	.20770836	.16491225	5	4	.20744705	1.0506458	1.0506458	3.0046053	.64898586	0	1	0	0	2
1055537	1	2008	7795	4306.25	-1.2504375	Yes	Northern lowlands	No	Yes	68	No	1	2	1	8.9612379	8.3678226	-1.2504375					1	0	0	0	1	0	0	1	-1.1486011			-.037147701	1	3				.59341526		1	0	0	0	1
1055537	2	2010	21090	10202.5	-.70467931	Yes	Northern lowlands	No	Yes	70	No	1	2	1	9.9565544	9.2303877	-.70467931	.86256504	.99531651	.54575819		1	0	0	0	1	0	0	1	-1.1486011	-1.2504375	.54575819	-.037147701	1	3				.72616673	.13275146	1	0	0	0	1
1055537	3	2012	15440		-1.1803633	Yes	Northern lowlands	No	Yes	72	No	1	2	1	9.6447172		-1.1803633		-.3118372	-.47568399	.86256504	1	0	0	0	1	0	0	1	-1.1486011	-.70467931	-.47568399	-.037147701	1	3	-.81440282	.50256562	.50256562			1	0	0	0	1
1055537	4	2014	28860		-1.6734381	Yes	Northern lowlands	Yes	Yes	42	No	1	1	1	10.270212		-1.6734381		.62549496	-.49307477		1	0	0	0	0	1	0	1	-1.1486011	-1.1803633	-.49307477	-.037147701	1	3	-.022493307	.64798826	.64798826			1	0	0	0	1
1055537	5	2016	26677	4491.75	-.64651185	Yes	Northern lowlands	Yes	Yes	44	No	2	1	1	10.191557	8.4099979	-.64651185		-.078655243	1.0269263		1	0	0	0	0	1	0	1	-1.1486011	-1.6734381	1.0269263	-.037147701	1	3	-.44919816	.37054291	.37054291	1.781559		1	0	0	0	1
1055537	6	2018	24000	11660	-1.4361761	Yes	Northern lowlands	Yes	Yes	46	No	2	1	1	10.085809	9.3639193	-1.4361761	.95392132	-.10574818	-.78966421		1	0	0	0	0	1	0	1	-1.1486011	-.64651185	-.78966421	-.037147701	1	3	-.12348219	.017734015	.017734015	.7218895	-1.0596695	1	0	0	0	1
1055538	1	2008	24746		.25132725	Yes	Northern lowlands	Yes	Yes	48	Yes	1	4	4	10.116419		.25132725					1	0	0	0	0	1	0	1	.6846503			-.21424606	4	1						0	0	1	0	3
1055538	2	2010	44310	21226.5	.83812207	Yes	Northern lowlands	Yes	Yes	50	Yes	1	5	5	10.698966	9.963006	.83812207		.58254719	.58679485		1	0	0	0	0	1	0	1	.6846503	.25132725	.58679485	-.21424606	4	1				.73596001		0	0	1	0	3
1055538	3	2012	29440	28010.5	1.483409	Yes	Northern lowlands	Yes	Yes	52	Yes	1	6	5	10.29011	10.240335	1.483409	.27732849	-.40885639	.64528698		1	0	0	0	0	1	0	1	.6846503	.83812207	.64528698	-.21424606	4	1	.34421986	-.75307626	-.75307626	.049775124	-.68618488	0	0	1	0	3
1055538	4	2014	70739	20206.25	.46317044	Yes	Northern lowlands	Yes	Yes	54	Yes	1	5	3	11.166752	9.9137468	.46317044	-.32658768	.87664223	-1.0202386	.27732849	1	0	0	0	0	1	0	1	.6846503	1.483409	-1.0202386	-.21424606	4	1	.48699209	.38965014	.38965014	1.253005	1.2032299	0	0	1	0	3
1055538	5	2016	101750	23293.5	1.8917763	Yes	Northern lowlands	Yes	Yes	56	Yes	1	7	5	11.530274	10.055929	1.8917763	.14218235	.36352253	1.4286059	-.32658768	1	0	0	0	0	1	0	1	.6846503	.46317044	1.4286059	-.21424606	4	1	.24833469	.11518783	.11518783	1.4743452	.22134018	0	0	1	0	3
1055538	6	2018	65130	9871.25	-.81990314	Yes	Northern lowlands	Yes	Yes	58	Yes	1	2	2	11.084141	9.197382	-.81990314	-.85854721	-.44613361	-2.7116795	.14218235	1	0	0	0	0	1	0	1	.6846503	1.8917763	-2.7116795	-.21424606	4	1	-.27576524	-.17036836	-.17036836	1.8867588	.4124136	0	0	1	0	3
1055539	1	2008	33590		.47139019	Yes	Northern lowlands	Yes	No	48	Yes	1	6	4	10.421984		.47139019					1	0	0	0	0	1	1	0	.91472334			.023330629	5	3						0	1	0	0	2
1055539	2	2010	72484	8347.5	1.6386821	Yes	Northern lowlands	Yes	Yes	50	Yes	2	6	5	11.191121	9.0297174	1.6386821		.76913738	1.1672919		1	0	0	0	0	1	0	1	.91472334	.47139019	1.1672919	.023330629	5	3				2.1614037		0	1	0	0	2
1055539	3	2012	75075	11925	.30143321	Yes	Northern lowlands	Yes	Yes	52	Yes	2	6	6	11.226243	9.3863926	.30143321	.35667515	.035121918	-1.3372489		1	0	0	0	0	1	0	1	.91472334	1.6386821	-1.3372489	.023330629	5	3	.41933104	-.38420913	-.38420913	1.8398504	-.32155323	0	1	0	0	2
1055539	4	2014	160721	39617.5	.96028626	Yes	Northern lowlands	Yes	Yes	54	Yes	2	4	4	11.987425	10.587027	.96028626	1.200634	.76118183	.65885305	.35667515	1	0	0	0	0	1	0	1	.91472334	.30143321	.65885305	.023330629	5	3	.35905424	.40212759	.40212759	1.4003983	-.43945217	0	1	0	0	2
1055539	5	2016	86058	19080	1.5285047	Yes	Northern lowlands	Yes	Yes	56	Yes	2	4	4	11.362777	9.8563957	1.5285047	-.73063087	-.62464809	.56821847	1.200634	1	0	0	0	0	1	0	1	.91472334	.96028626	.56821847	.023330629	5	3	-.0087876394	-.61586046	-.61586046	1.506381	.10598278	0	1	0	0	2
1055539	6	2018	120730	44440.5	.58804339	Yes	Northern lowlands	Yes	Yes	58	Yes	2	4	4	11.701312	10.701906	.58804339	.84551048	.33853531	-.94046134	-.73063087	1	0	0	0	0	1	0	1	.91472334	1.5285047	-.94046134	.023330629	5	3	.64749813	-.30896285	-.30896285	.99940586	-.50697517	0	1	0	0	2
1055591	1	2008	99610	46110	.68256277	Yes	Northern lowlands	Yes	Yes	67	Yes	1	5	3	11.509018	10.738785	.68256277					1	0	0	0	0	1	0	1	.67151588			-.30851954	4	1				.77023315		0	0	1	0	3
1055591	2	2010	153224	36238.75	1.5055431	Yes	Northern lowlands	Yes	Yes	68	Yes	4	5	2	11.939656	10.497884	1.5055431	-.24090099	.43063831	.82298034		1	0	0	0	0	1	0	1	.67151588	.68256277	.82298034	-.30851954	4	1				1.4417725	.67153931	0	0	1	0	3
1055591	3	2012	131460	42002.5	.53322393	Yes	Northern lowlands	Yes	Yes	70	Yes	4	6	2	11.786458	10.645484	.53322393	.14760017	-.15319824	-.97231919	-.24090099	1	0	0	0	0	1	0	1	.67151588	1.5055431	-.97231919	-.30851954	4	1	.040886063	-.1940843	-.1940843	1.140974	-.30079842	0	0	1	0	3
1055591	4	2014	252500	91756.25	1.364308	Yes	Northern lowlands	Yes	Yes	72	Yes	4	7	2	12.439166	11.426891	1.364308	.78140736	.65270805	.83108407	.14760017	1	0	0	0	0	1	0	1	.67151588	.53322393	.83108407	-.30851954	4	1	.38649055	.2662175	.2662175	1.0122747	-.1286993	0	0	1	0	3
1055591	5	2016	309642	84137.5	.80349237	Yes	Northern lowlands	Yes	Yes	74	Yes	1	7	2	12.643172	11.340208	.80349237	-.086683273	.2040062	-.56081563	.78140736	1	0	0	0	0	1	0	1	.67151588	1.364308	-.56081563	-.30851954	4	1	-.15084212	.35484833	.35484833	1.3029642	.29068947	0	0	1	0	3
1055591	6	2018	224935	45050	-.86003488	Yes	Northern lowlands	No	Yes	74	No	1	6	3	12.323566	10.715528	-.86003488	-.62467957	-.31960583	-1.6635273	-.086683273	1	0	0	0	1	0	0	1	.67151588	.80349237	-1.6635273	-.30851954	4	1	.11052101	-.43012685	-.43012685	1.6080379	.30507374	0	0	1	0	3
1055592	1	2008	60170		1.309015	Yes	Northern lowlands	No	Yes	50	Yes	2	5	4	11.00493		1.309015					1	0	0	0	1	0	0	1	.91656989			-.40567291	5	1						0	1	1	0	3
1055592	2	2010	98772	33323.75	2.0370529	Yes	Northern lowlands	No	Yes	52	Yes	2	5	5	11.500569	10.414025	2.0370529		.4956398	.72803783		1	0	0	0	1	0	0	1	.91656989	1.309015	.72803783	-.40567291	5	1				1.086544		0	1	1	0	3
1055592	3	2012	101630	71364.5	1.9712358	Yes	Northern lowlands	No	Yes	54	Yes	1	5	5	11.529094	11.175556	1.9712358	.76153088	.028524399	-.065817118		1	0	0	0	1	0	0	1	.91656989	2.0370529	-.065817118	-.40567291	5	1	.2923809	-.2638565	-.2638565	.35353756	-.73300648	0	1	1	0	3
1055592	4	2014	142400	60088.75	.92723715	Yes	Northern lowlands	No	No	56	Yes	2	4	4	11.866395	11.003578	.92723715	-.171978	.33730125	-1.0439986	.76153088	1	0	0	0	1	0	1	0	.91656989	1.9712358	-1.0439986	-.40567291	5	1	.34650302	-.0092017744	-.0092017744	.86281681	.50927925	0	1	1	0	3
1055592	5	2016	84000	13250	-.02577208	Yes	Northern lowlands	No	No	58	Yes	2	3	3	11.338573	9.4917526	-.02577208	-1.5118256	-.52782249	-.95300925	-.171978	1	0	0	0	1	0	1	0	.91656989	.92723715	-.95300925	-.40567291	5	1	-.019221747	-.50860077	-.50860077	1.8468199	.98400307	0	1	1	0	3
1055592	6	2018	129804	37895	-.71934956	Yes	Northern lowlands	No	Yes	60	Yes	2	2	2	11.773781	10.542575	-.71934956	1.0508223	.43520832	-.69357747	-1.5118256	1	0	0	0	1	0	0	1	.91656989	-.02577208	-.69357747	-.40567291	5	1	.18431807	.25089025	.25089025	1.2312059	-.61561394	0	1	1	0	3
1055593	1	2008	61034		.57774103	Yes	Northern lowlands	No	Yes	35	Yes	4	4	2	11.019186		.57774103					1	0	0	0	1	0	0	1	.16281196			-.10737604	3	2						0	0	0	0
1055593	2	2010	81000		-.050885323	Yes	Northern lowlands	No	Yes	37	Yes	4	4	2	11.302204		-.050885323		.28301811	-.62862635		1	0	0	0	1	0	0	1	.16281196	.57774103	-.62862635	-.10737604	3	2						0	0	0	0
1055593	3	2012	101670	23055	.22909649	Yes	Northern lowlands	Yes	Yes	39	Yes	6	5	3	11.529488	10.045638	.22909649		.22728348	.27998182		1	0	0	0	0	1	0	1	.16281196	-.050885323	.27998182	-.10737604	3	2	.48755872	-.26027524	-.26027524	1.4838495		0	0	0	0
1055593	4	2014	112000		-.039875325	Yes	Northern lowlands	No	Yes	41	Yes	6	5	3	11.626254		-.039875325		.096766472	-.2689718		1	0	0	0	1	0	0	1	.16281196	.22909649	-.2689718	-.10737604	3	2	.49883577	-.4020693	-.4020693			0	0	0	0
1055593	5	2016	120000	10732.5	.21993412	Yes	Northern lowlands	No	Yes	43	Yes	6	5	3	11.695247	9.2810316	.21993412		.068992615	.25980943		1	0	0	0	1	0	0	1	.16281196	-.039875325	.25980943	-.10737604	3	2	.54637736	-.47738475	-.47738475	2.4142151		0	0	0	0
1055593	6	2018	184300	37895	.040860817	Yes	Northern lowlands	No	Yes	45	Yes	6	5	3	12.12432	10.542575	.040860817	1.2615433	.42907333	-.1790733		1	0	0	0	1	0	0	1	.16281196	.21993412	-.1790733	-.10737604	3	2	.54409528	-.11502195	-.11502195	1.5817451	-.83246994	0	0	0	0
1057191	1	2008	23315	4134	.68914616	Yes	Northern lowlands	Yes	Yes	49	Yes	1	6	4	10.056852	8.3270006	.68914616					1	0	0	0	0	1	0	1	-.25083455			-.25102663	2	1				1.7298517		0	0	1	0	3
1057191	2	2010	28300		.018069014	Yes	Northern lowlands	Yes	Yes	51	Yes	1	5	3	10.250617		.018069014		.19376469	-.67107713		1	0	0	0	0	1	0	1	-.25083455	.68914616	-.67107713	-.25102663	2	1						0	0	1	0	3
1057191	3	2012	65920	9407.5	-.32185453	Yes	Northern lowlands	Yes	Yes	52	Yes	1	7	3	11.096197	9.1492624	-.32185453		.8455801	-.33992356		1	0	0	0	0	1	0	1	-.25083455	.018069014	-.33992356	-.25102663	2	1	.36697659	.47860351	.47860351	1.9469347		0	0	1	0	3
1057191	4	2014	53627	22392.5	-.81684661	Yes	Northern lowlands	Yes	Yes	54	Yes	1	4	2	10.889808	10.016481	-.81684661	.86721897	-.20638943	-.49499208		1	0	0	0	0	1	0	1	-.25083455	-.32185453	-.49499208	-.25102663	2	1	-.32156482	.1151754	.1151754	.8733263	-1.0736084	0	0	1	0	3
1057191	5	2016	24374	11660	-.50753444	Yes	Northern lowlands	Yes	Yes	56	Yes	1	4	3	10.101273	9.3639193	-.50753444	-.65256214	-.78853512	.30931216	.86721897	1	0	0	0	0	1	0	1	-.25083455	-.81684661	.30931216	-.25102663	2	1	.29482561	-1.0833608	-1.0833608	.73735332	-.13597298	0	0	1	0	3
1057191	6	2018	1040	17013	-.56598699	Yes	Northern lowlands	Yes	Yes	58	Yes	1	4	4	6.9469762	9.7417326	-.56598699	.37781334	-3.1542964	-.058452547	-.65256214	1	0	0	0	0	1	0	1	-.25083455	-.50753444	-.058452547	-.25102663	2	1	.68338239	-3.8376789	-3.8376789	-2.7947564	-3.5321097	0	0	1	0	3
1057192	1	2008	4180		-.18973067	Yes	Northern lowlands	Yes	Yes	38	Yes	1	5	4	8.3380661		-.18973067					1	0	0	0	0	1	0	1	-.62436485			-.18189442	1	2						1	0	0	0	1
1057192	2	2010	97240		-.68062395	Yes	Northern lowlands	No	Yes	38	No	1	4	4	11.484938		-.68062395		3.1468716	-.49089327		1	0	0	0	1	0	0	1	-.62436485	-.18973067	-.49089327	-.18189442	1	2						1	0	0	0	1
1057192	3	2012	24070		.12002288	Yes	Northern lowlands	No	Yes	42	No	1	3	3	10.088721		.12002288		-1.3962164	.80064684		1	0	0	0	1	0	0	1	-.62436485	-.68062395	.80064684	-.18189442	1	2	-1.2992641	-.096952274	-.096952274			1	0	0	0	1
1057192	4	2014	83700		-.65336269	Yes	Northern lowlands	No	Yes	44	No	1	3	3	11.334994		-.65336269		1.246273	-.77338558		1	0	0	0	1	0	0	1	-.62436485	.12002288	-.77338558	-.18189442	1	2	.88808417	.35818887	.35818887			1	0	0	0	1
1057192	5	2016	59071	20007.5	-1.243292	Yes	Northern lowlands	No	Yes	46	Yes	1	4	3	10.986495	9.903863	-1.243292		-.3484993	-.58992928		1	0	0	0	1	0	0	1	-.62436485	-.65336269	-.58992928	-.18189442	1	2	-.33086726	-.01763205	-.01763205	1.0826321		1	0	0	0	1
1057192	6	2018	86190	39405.5	-1.0992028	Yes	Northern lowlands	No	Yes	48	No	1	5	3	11.364309	10.58166	-1.0992028	.67779732	.37781429	.14408922		1	0	0	0	1	0	0	1	-.62436485	-1.243292	.14408922	-.18189442	1	2	.5049746	-.12716033	-.12716033	.78264904	-.29998302	1	0	0	0	1
1057193	1	2008	23525		.21813233	Yes	Northern lowlands	Yes	Yes	78	Yes	1	7	2	10.065819		.21813233					1	0	0	0	0	1	0	1	.1634033			-.045621548	3	3						0	0	0	0
1057193	2	2010	71700	9275	-.00037315278	Yes	Northern lowlands	Yes	Yes	80	Yes	1	7	2	11.180246	9.1350775	-.00037315278		1.1144276	-.21850549		1	0	0	0	0	1	0	1	.1634033	.21813233	-.21850549	-.045621548	3	3				2.0451689		0	0	0	0
1057193	3	2012	30290		.83913839	Yes	Northern lowlands	Yes	Yes	82	Yes	1	7	3	10.318573		.83913839		-.86167336	.83951151		1	0	0	0	0	1	0	1	.1634033	-.00037315278	.83951151	-.045621548	3	3	-.31574303	-.54593033	-.54593033			0	0	0	0
1057193	4	2014	79920	24843.75	-.10523385	Yes	Northern lowlands	Yes	Yes	84	Yes	1	6	3	11.288781	10.120361	-.10523385		.97020817	-.94437224		1	0	0	0	0	1	0	1	.1634033	.83913839	-.94437224	-.045621548	3	3	.54855263	.42165557	.42165557	1.1684198		0	0	0	0
1057193	5	2016	68380	9937.5	.038731482	Yes	Northern lowlands	Yes	Yes	86	No	1	6	4	11.132835	9.204071	.038731482	-.91629028	-.15594578	.14396533		1	0	0	0	0	1	0	1	.1634033	-.10523385	.14396533	-.045621548	3	3	-.23353504	.077589259	.077589259	1.9287643	.76034451	0	0	0	0
1057193	6	2018	219670.578125	24963	-.0099753849	Yes	Northern lowlands	Yes	Yes	88	No	1	6	4	12.299885	10.12515	-.0099753849	.92107868	1.1670494	-.048706867	-.91629028	1	0	0	0	0	1	0	1	.1634033	.038731482	-.048706867	-.045621548	3	3	.29682499	.87022442	.87022442	2.1747351	.24597073	0	0	0	0
1057391	1	2008	71201	6784	1.2986796	Yes	Northern lowlands	Yes	Yes	58	Yes	1	3	3	11.173263	8.8223219	1.2986796					1	0	0	0	0	1	0	1	.33575243			-.50999361	3	1				2.3509407		0	0	1	0	3
1057391	2	2010	109640		.38997042	Yes	Northern lowlands	Yes	Yes	60	Yes	1	5	4	11.604958		.38997042		.43169498	-.90870917		1	0	0	0	0	1	0	1	.33575243	1.2986796	-.90870917	-.50999361	3	1						0	0	1	0	3
1057391	3	2012	51502	10600	1.2547917	Yes	Northern lowlands	Yes	Yes	61	Yes	1	2	2	10.849376	9.268609	1.2547917		-.75558186	.86482131		1	0	0	0	0	1	0	1	.33575243	.38997042	.86482131	-.50999361	3	1	-.33245027	-.42313159	-.42313159	1.5807667		0	0	1	0	3
1057391	4	2014	81659	9010	.57028049	Yes	Northern lowlands	Yes	Yes	63	Yes	1	2	2	11.310308	9.1060905	.57028049	-.1625185	.46093178	-.68451124		1	0	0	0	0	1	0	1	.33575243	1.2547917	-.68451124	-.50999361	3	1	.22755033	.23338145	.23338145	2.204217	.62345028	0	0	1	0	3
1057391	5	2016	83221	20405	-.24791917	Yes	Northern lowlands	Yes	Yes	65	Yes	1	2	2	11.329255	9.9235353	-.24791917	.8174448	.018947601	-.81819963	-.1625185	1	0	0	0	0	1	0	1	.33575243	.57028049	-.81819963	-.50999361	3	1	-.37812936	.39707696	.39707696	1.4057198	-.7984972	0	0	1	0	3
1057391	6	2018	84376	17357.5	-1.2512884	Yes	Northern lowlands	Yes	Yes	67	Yes	1	2	1	11.343039	9.7617798	-1.2512884	-.16175556	.013783455	-1.0033692	.8174448	1	0	0	0	0	1	0	1	.33575243	-.24791917	-1.0033692	-.50999361	3	1	-.30155167	.31533512	.31533512	1.5812588	.17553902	0	0	1	0	3
1057392	1	2008	51495	9685.75	.83369052	Yes	Northern lowlands	Yes	Yes	45	Yes	1	5	5	10.84924	9.1784115	.83369052					1	0	0	0	0	1	0	1	.70958			-.10447518	4	2				1.6708288		0	0	0	0
1057392	2	2010	86080	10202.5	.66582596	Yes	Northern lowlands	Yes	Yes	47	Yes	1	4	4	11.363032	9.2303877	.66582596	.051976204	.51379204	-.16786456		1	0	0	0	0	1	0	1	.70958	.83369052	-.16786456	-.10447518	4	2				2.1326447	.46181583	0	0	0	0
1057392	3	2012	65925	10931.25	1.3546712	Yes	Northern lowlands	Yes	Yes	49	Yes	2	5	4	11.096273	9.2993813	1.3546712	.068993568	-.26675892	.68884528	.051976204	1	0	0	0	0	1	0	1	.70958	.66582596	.68884528	-.10447518	4	2	.24453992	-.51129884	-.51129884	1.7968922	-.33575249	0	0	0	0
1057392	4	2014	68823	19318.5	.62902105	Yes	Northern lowlands	Yes	Yes	51	Yes	2	2	2	11.139294	9.8688183	.62902105	.56943703	.043020248	-.72565019	.068993568	1	0	0	0	0	1	0	1	.70958	1.3546712	-.72565019	-.10447518	4	2	.12859701	-.085576758	-.085576758	1.2704754	-.52641678	0	0	0	0
1057392	5	2016	72340	12402	.46295664	Yes	Northern lowlands	Yes	Yes	53	Yes	2	2	2	11.189133	9.4256134	.46295664	-.44320488	.04983902	-.16606441	.56943703	1	0	0	0	0	1	0	1	.70958	.62902105	-.16606441	-.10447518	4	2	-.037376098	.087215118	.087215118	1.7635193	.4930439	0	0	0	0
1057392	6	2018	103906	9805	.31131464	Yes	Northern lowlands	Yes	Yes	55	Yes	2	2	2	11.551242	9.1906481	.31131464	-.23496532	.36210918	-.15164199	-.44320488	1	0	0	0	0	1	0	1	.70958	.46295664	-.15164199	-.10447518	4	2	-.056433331	.4185425	.4185425	2.3605938	.59707451	0	0	0	0
1057393	1	2008	29880		-.024192033	Yes	Northern lowlands	Yes	Yes	38	Yes	1	4	2	10.304945		-.024192033					1	0	0	0	0	1	0	1	.18171316			-.0092049967	3	3						0	0	0	0
1057393	2	2010	56900	7022.5	.096195661	Yes	Northern lowlands	Yes	Yes	40	Yes	1	4	2	10.949051	8.8568745	.096195661		.64410591	.1203877		1	0	0	0	0	1	0	1	.18171316	-.024192033	.1203877	-.0092049967	3	3				2.0921764		0	0	0	0
1057393	3	2012	45981		.36525044	Yes	Northern lowlands	Yes	Yes	42	Yes	1	4	2	10.735984		.36525044		-.21306705	.26905477		1	0	0	0	0	1	0	1	.18171316	.096195661	.26905477	-.0092049967	3	3	-.12935962	-.083707429	-.083707429			0	0	0	0
1057393	4	2014	58000	23320	.089510858	Yes	Northern lowlands	Yes	Yes	44	Yes	1	4	3	10.968198	10.057067	.089510858		.23221397	-.27573958		1	0	0	0	0	1	0	1	.18171316	.36525044	-.27573958	-.0092049967	3	3	.39256731	-.16035332	-.16035332	.91113091		0	0	0	0
1057393	5	2016	102646	27096.25	.63373107	Yes	Northern lowlands	Yes	Yes	46	Yes	1	4	3	11.539042	10.20715	.63373107	.15008354	.5708437	.54422021		1	0	0	0	0	1	0	1	.18171316	.089510858	.54422021	-.0092049967	3	3	.16088471	.40995899	.40995899	1.3318911	.42076015	0	0	0	0
1057393	6	2018	137400	40730.5	-.070217021	Yes	Northern lowlands	Yes	Yes	48	Yes	2	4	3	11.830651	10.614733	-.070217021	.40758228	.29160976	-.70394808	.15008354	1	0	0	0	0	1	0	1	.18171316	.63373107	-.70394808	-.0092049967	3	3	.024511166	.26709861	.26709861	1.2159185	-.11597252	0	0	0	0
1057910	1	2008	91836		1.9994162	Yes	Northern lowlands	Yes	Yes	70	Yes	4	6	4	11.42776		1.9994162					1	0	0	0	0	1	0	1	1.4884431			-.13786468	5	2						0	1	0	0	2
1057910	2	2010	73500		1.409561	Yes	Northern lowlands	Yes	Yes	72	No	1	6	4	11.205041		1.409561		-.22271919	-.58985519		1	0	0	0	0	1	0	1	1.4884431	1.9994162	-.58985519	-.13786468	5	2						0	1	0	0	2
1057910	3	2012	153420		.72793257	Yes	Northern lowlands	Yes	Yes	74	No	1	8	5	11.940934		.72793257		.73589325	-.68162847		1	0	0	0	0	1	0	1	1.4884431	1.409561	-.68162847	-.13786468	5	2	.7179302	.017963029	.017963029			0	1	0	0	2
1057910	4	2014	124366		1.4068087	Yes	Northern lowlands	Yes	Yes	76	No	4	6	3	11.730984		1.4068087		-.20995045	.67887616		1	0	0	0	0	1	0	1	1.4884431	.72793257	.67887616	-.13786468	5	2	-.032389253	-.17756119	-.17756119			0	1	0	0	2
1057910	5	2016	184481	24380	2.0768471	Yes	Northern lowlands	Yes	Yes	56	Yes	3	4	3	12.125301	10.101519	2.0768471		.39431763	.67003834		1	0	0	0	0	1	0	1	1.4884431	1.4068087	.67003834	-.13786468	5	2	.38373286	.010584784	.010584784	2.0237827		0	1	0	0	2
1057910	6	2018	397600	55835.5	1.3100928	Yes	Northern lowlands	Yes	Yes	58	Yes	5	5	3	12.893202	10.930165	1.3100928	.82864666	.76790047	-.76675427		1	0	0	0	0	1	0	1	1.4884431	2.0768471	-.76675427	-.13786468	5	2	.2403651	.52753538	.52753538	1.9630365	-.060746193	0	1	0	0	2
1057913	1	2008	71231		.46811137	Yes	Northern lowlands	No	Yes	42	Yes	1	4	2	11.173683		.46811137					1	0	0	0	1	0	0	1	.11070876			-.036889024	3	3						0	0	0	0
1057913	2	2010	28520	7022.5	.12894322	Yes	Northern lowlands	No	Yes	44	Yes	1	4	3	10.258361	8.8568745	.12894322		-.9153223	-.33916813		1	0	0	0	1	0	0	1	.11070876	.46811137	-.33916813	-.036889024	3	3				1.4014864		0	0	0	0
1057913	3	2012	45000	6426.25	.29797205	Yes	Northern lowlands	Yes	Yes	45	Yes	2	5	5	10.714417	8.7681465	.29797205	-.088727951	.45605659	.16902883		1	0	0	0	0	1	0	1	.11070876	.12894322	.16902883	-.036889024	3	3	1.0910726	-.6350159	-.6350159	1.9462709	.54478455	0	0	0	0
1057913	4	2014	244723		-.33031878	Yes	Northern lowlands	No	Yes	48	Yes	1	3	3	12.407883		-.33031878		1.6934652	-.62829083	-.088727951	1	0	0	0	1	0	0	1	.11070876	.29797205	-.62829083	-.036889024	3	3	-.041647568	1.7351128	1.7351128			0	0	0	0
1057913	5	2016	82490	23850	-.18412155	Yes	Northern lowlands	No	Yes	49	Yes	1	4	4	11.320433	10.079539	-.18412155		-1.08745	.14619723		1	0	0	0	1	0	0	1	.11070876	-.33031878	.14619723	-.036889024	3	3	-.44934693	-.63810307	-.63810307	1.2408934		0	0	0	0
1057913	6	2018	98533	9460.5	.28366622	Yes	Northern lowlands	No	Yes	51	Yes	1	4	4	11.498147	9.1548805	.28366622	-.92465878	.17771435	.46778777		1	0	0	0	1	0	0	1	.11070876	-.18412155	.46778777	-.036889024	3	3	.8834635	-.70574915	-.70574915	2.3432665	1.1023731	0	0	0	0
1057914	1	2008	29617	4743.5	1.1965784	Yes	Northern lowlands	Yes	Yes	65	Yes	1	4	4	10.296103	8.4645309	1.1965784					1	0	0	0	0	1	0	1	.16109949			-.40756053	3	1				1.8315725		0	0	1	0	3
1057914	2	2010	101440	11726.25	.52969801	Yes	Northern lowlands	Yes	Yes	67	Yes	1	5	3	11.527223	9.369585	.52969801	.90505409	1.2311192	-.66688037		1	0	0	0	0	1	0	1	.16109949	1.1965784	-.66688037	-.40756053	3	1				2.1576376	.32606506	0	0	1	0	3
1057914	3	2012	56510		.45552197	Yes	Northern lowlands	Yes	Yes	69	Yes	1	5	3	10.942173		.45552197		-.58504963	-.074176043	.90505409	1	0	0	0	0	1	0	1	.16109949	.52969801	-.074176043	-.40756053	3	1	-.42641753	-.15863211	-.15863211			0	0	1	0	3
1057914	4	2014	105220	20603.75	.071961299	Yes	Northern lowlands	Yes	Yes	70	Yes	1	5	3	11.563808	9.9332285	.071961299		.62163544	-.38356066		1	0	0	0	0	1	0	1	.16109949	.45552197	-.38356066	-.40756053	3	1	.44642961	.17520583	.17520583	1.6305799		0	0	1	0	3
1057914	5	2016	42056	9328	-.44593844	Yes	Northern lowlands	Yes	Yes	72	Yes	1	3	1	10.646757	9.1407757	-.44593844	-.79245281	-.91705132	-.51789975		1	0	0	0	0	1	0	1	.16109949	.071961299	-.51789975	-.40756053	3	1	-.55495936	-.36209199	-.36209199	1.5059814	-.1245985	0	0	1	0	3
1057914	6	2018	43542	22260	-.84122431	Yes	Northern lowlands	Yes	Yes	74	Yes	1	3	1	10.681481	10.010547	-.84122431	.869771	.034724236	-.39528587	-.79245281	1	0	0	0	0	1	0	1	.16109949	-.44593844	-.39528587	-.40756053	3	1	.17545196	-.14072773	-.14072773	.67093468	-.83504677	0	0	1	0	3
1057916	1	2008	25387	10003.75	-.000032446838	Yes	Northern lowlands	Yes	Yes	31	Yes	4	3	2	10.141993	9.2107153	-.000032446838					1	0	0	0	0	1	0	1	-.0066744611			-.30143061	2	1				.93127728		0	0	1	0	3
1057916	2	2010	47360		.30896774	Yes	Northern lowlands	Yes	Yes	33	Yes	4	3	2	10.765533		.30896774		.62354088	.30900019		1	0	0	0	0	1	0	1	-.0066744611	-.000032446838	.30900019	-.30143061	2	1						0	0	1	0	3
1057916	3	2012	156240	21730	1.2302835	Yes	Northern lowlands	Yes	Yes	35	Yes	3	7	4	11.959148	9.9864492	1.2302835		1.193615	.92131579		1	0	0	0	0	1	0	1	-.0066744611	.30896774	.92131579	-.30143061	2	1	.50162864	.69198632	.69198632	1.9726992		0	0	1	0	3
1057916	4	2014	156692		-.15161867	Yes	Northern lowlands	Yes	Yes	56	Yes	3	2	2	11.962037		-.15161867		.0028886795	-1.3819022		1	0	0	0	0	1	0	1	-.0066744611	1.2302835	-1.3819022	-.30143061	2	1	-.57537454	.57826322	.57826322			0	0	1	0	3
1057916	5	2016	223582	21995	.079538576	Yes	Northern lowlands	Yes	Yes	57	Yes	1	5	4	12.317533	9.9985704	.079538576		.35549641	.23115724		1	0	0	0	0	1	0	1	-.0066744611	-.15161867	.23115724	-.30143061	2	1	.38570192	-.030205531	-.030205531	2.3189631		0	0	1	0	3
1057916	6	2018	159885	11660	-1.5071855	Yes	Northern lowlands	Yes	Yes	59	No	1	1	1	11.98221	9.3639193	-1.5071855	-.63465118	-.33532333	-1.586724		1	0	0	0	0	1	0	1	-.0066744611	.079538576	-1.586724	-.30143061	2	1	-.47998613	.1446628	.1446628	2.6182909	.29932785	0	0	1	0	3
1057917	1	2008	27350	8493.25	.51434201	Yes	Northern lowlands	Yes	Yes	36	Yes	1	4	2	10.216472	9.0470266	.51434201					1	0	0	0	0	1	0	1	.14700352			-.18407983	3	2				1.169445		0	0	0	0
1057917	2	2010	44940		.34133434	Yes	Northern lowlands	Yes	Yes	38	Yes	1	4	3	10.713083		.34133434		.4966116	-.17300767		1	0	0	0	0	1	0	1	.14700352	.51434201	-.17300767	-.18407983	3	2						0	0	0	0
1057917	3	2012	53716		.18717757	Yes	Northern lowlands	Yes	Yes	40	Yes	2	4	4	10.891466		.18717757		.17838287	-.15415677		1	0	0	0	0	1	0	1	.14700352	.34133434	-.15415677	-.18407983	3	2	.24551615	-.067133278	-.067133278			0	0	0	0
1057917	4	2014	93939		.044754382	Yes	Northern lowlands	Yes	Yes	42	Yes	2	4	4	11.450401		.044754382		.55893517	-.14242318		1	0	0	0	0	1	0	1	.14700352	.18717757	-.14242318	-.18407983	3	2	.38408557	.17484958	.17484958			0	0	0	0
1057917	5	2016	85428	33761	.20046996	Yes	Northern lowlands	Yes	Yes	44	Yes	2	4	4	11.35543	10.427062	.20046996		-.094971657	.15571557		1	0	0	0	0	1	0	1	.14700352	.044754382	.15571557	-.18407983	3	2	.18379216	-.27876383	-.27876383	.92836761		0	0	0	0
1057917	6	2018	183907	27348	-.40605715	Yes	Northern lowlands	Yes	Yes	46	Yes	2	2	2	12.122186	10.216398	-.40605715	-.2106638	.76675606	-.60652709		1	0	0	0	0	1	0	1	.14700352	.20046996	-.60652709	-.18407983	3	2	.084667929	.68208814	.68208814	1.9057875	.97741985	0	0	0	0
1057918	1	2008	72560	10931.25	.63623172	Yes	Northern lowlands	Yes	Yes	58	Yes	4	4	4	11.192169	9.2993813	.63623172					1	0	0	0	0	1	0	1	.47250864			-.11258464	4	2				1.8927879		0	0	0	0
1057918	2	2010	159530	12587.5	1.1519616	Yes	Northern lowlands	Yes	Yes	60	Yes	1	5	5	11.979987	9.4404593	1.1519616	.141078	.78781796	.51572984		1	0	0	0	0	1	0	1	.47250864	.63623172	.51572984	-.11258464	4	2				2.5395279	.64673996	0	0	0	0
1057918	3	2012	104840	8904	-.31919268	Yes	Northern lowlands	Yes	Yes	62	Yes	5	5	4	11.56019	9.0942554	-.31919268	-.3462038	-.41979694	-1.4711542	.141078	1	0	0	0	0	1	0	1	.47250864	1.1519616	-1.4711542	-.11258464	4	2	.14004715	-.55984408	-.55984408	2.4659348	-.07359314	0	0	0	0
1057918	4	2014	174795	34079	.51883394	Yes	Northern lowlands	Yes	Yes	64	Yes	5	6	4	12.071369	10.436437	.51883394	1.3421812	.51117897	.83802664	-.3462038	1	0	0	0	0	1	0	1	.47250864	-.31919268	.83802664	-.11258464	4	2	.7881431	-.27696416	-.27696416	1.6349325	-.83100224	0	0	0	0
1057918	5	2016	178287	37842	.77390885	Yes	Northern lowlands	Yes	Yes	66	Yes	5	6	3	12.09115	10.541175	.77390885	.10473824	.019781113	.25507492	1.3421812	1	0	0	0	0	1	0	1	.47250864	.51883394	.25507492	-.11258464	4	2	.19892547	-.17914435	-.17914435	1.5499754	-.084957123	0	0	0	0
1057918	6	2018	111990	56975	.073308453	Yes	Northern lowlands	Yes	Yes	68	Yes	4	6	3	11.626164	10.950368	.073308453	.40919304	-.46498585	-.70060039	.10473824	1	0	0	0	0	1	0	1	.47250864	.77390885	-.70060039	-.11258464	4	2	.37788033	-.84286618	-.84286618	.67579651	-.87417889	0	0	0	0
1057919	1	2008	65595	12720	2.5193372	Yes	Northern lowlands	Yes	Yes	59	Yes	1	5	4	11.091255	9.4509306	2.5193372					1	0	0	0	0	1	0	1	1.2271242			-.34939805	5	1				1.6403246		0	1	1	0	3
1057919	2	2010	46700		1.1125203	Yes	Northern lowlands	Yes	Yes	61	Yes	1	5	4	10.751499		1.1125203		-.33975601	-1.4068168		1	0	0	0	0	1	0	1	1.2271242	2.5193372	-1.4068168	-.34939805	5	1						0	1	1	0	3
1057919	3	2012	160910		1.4703438	Yes	Northern lowlands	Yes	Yes	63	Yes	4	6	5	11.988601		1.4703438		1.2371016	.35782349		1	0	0	0	0	1	0	1	1.2271242	1.1125203	.35782349	-.34939805	5	1	.83561862	.40148294	.40148294			0	1	1	0	3
1057919	4	2014	128803	46852	1.5386988	Yes	Northern lowlands	Yes	Yes	65	Yes	4	6	4	11.76604	10.754749	1.5386988		-.22256088	.068354964		1	0	0	0	0	1	0	1	1.2271242	1.4703438	.068354964	-.34939805	5	1	-.066809148	-.15575173	-.15575173	1.0112906		0	1	1	0	3
1057919	5	2016	191793	22723.75	-.050501943	Yes	Northern lowlands	Yes	Yes	67	Yes	4	4	2	12.164172	10.031166	-.050501943	-.72358322	.39813232	-1.5892007		1	0	0	0	0	1	0	1	1.2271242	1.5386988	-1.5892007	-.34939805	5	1	.22480509	.17332724	.17332724	2.1330061	1.1217155	0	1	1	0	3
1057919	6	2018	243889	34105.5	.77234691	Yes	Northern lowlands	Yes	Yes	69	Yes	6	4	2	12.404469	10.437214	.77234691	.40604782	.24029636	.82284886	-.72358322	1	0	0	0	0	1	0	1	1.2271242	-.050501943	.82284886	-.34939805	5	1	-.0047605024	.24505687	.24505687	1.9672546	-.16575146	0	1	1	0	3
1059131	1	2008	142000	28832	.47077361	Yes	Northern lowlands	Yes	Yes	46	Yes	1	4	3	11.863583	10.269241	.47077361					1	0	0	0	0	1	0	1	.11552698			-.2471185	3	1				1.5943413		0	0	1	0	3
1059131	2	2010	99400		-.62907082	Yes	Northern lowlands	Yes	Yes	48	Yes	1	4	3	11.506907		-.62907082		-.35667515	-1.0998445		1	0	0	0	0	1	0	1	.11552698	.47077361	-1.0998445	-.2471185	3	1						0	0	1	0	3
1059131	3	2012	300000		1.2186944	Yes	Northern lowlands	Yes	Yes	50	Yes	1	5	4	12.611538		1.2186944		1.1046305	1.8477652		1	0	0	0	0	1	0	1	.11552698	-.62907082	1.8477652	-.2471185	3	1	.61519378	.48943669	.48943669			0	0	1	0	3
1059131	4	2014	125100	33257.5	.54553676	Yes	Northern lowlands	Yes	Yes	52	Yes	1	3	2	11.736869	10.412036	.54553676		-.87466908	-.67315769		1	0	0	0	0	1	0	1	.11552698	1.2186944	-.67315769	-.2471185	3	1	-.50966936	-.36499968	-.36499968	1.3248329		0	0	1	0	3
1059131	5	2016	103500	22848.301	-.14795332	Yes	Northern lowlands	Yes	Yes	54	Yes	2	3	2	11.547327	10.036632	-.14795332	-.37540436	-.18954182	-.69349009		1	0	0	0	0	1	0	1	.11552698	.54553676	-.69349009	-.2471185	3	1	.47800031	-.66754216	-.66754216	1.5106955	.18586254	0	0	1	0	3
1059131	6	2018	463210	83210	-.76481879	Yes	Northern lowlands	Yes	Yes	56	Yes	1	3	3	13.045936	11.329123	-.76481879	1.292491	1.4986086	-.61686546	-.37540436	1	0	0	0	0	1	0	1	.11552698	-.14795332	-.61686546	-.2471185	3	1	.20842288	1.2901857	1.2901857	1.7168131	.20611763	0	0	1	0	3
1059132	1	2008	40757	21226.5	-.16245668	Yes	Northern lowlands	Yes	Yes	37	Yes	1	4	2	10.615383	9.963006	-.16245668					1	0	0	0	0	1	0	1	.095406815			-.0265048	3	3				.65237713		0	0	0	0
1059132	2	2010	102960	11726.25	.60451001	Yes	Northern lowlands	Yes	Yes	39	Yes	1	4	2	11.542096	9.369585	.60451001	-.59342098	.92671299	.7669667		1	0	0	0	0	1	0	1	.095406815	-.16245668	.7669667	-.0265048	3	3				2.1725111	1.520134	0	0	0	0
1059132	3	2012	360000	30673.75	.077038556	Yes	Northern lowlands	Yes	Yes	41	Yes	1	4	3	12.793859	10.331162	.077038556	.96157742	1.2517633	-.52747142	-.59342098	1	0	0	0	0	1	0	1	.095406815	.60451001	-.52747142	-.0265048	3	3	-.1365252	1.3882885	1.3882885	2.462697	.29018593	0	0	0	0
1059132	4	2014	583000	33761	.1523125	Yes	Northern lowlands	Yes	Yes	43	Yes	1	4	3	13.275943	10.427062	.1523125	.095899582	.48208332	.075273946	.96157742	1	0	0	0	0	1	0	1	.095406815	.077038556	.075273946	-.0265048	3	3	-.30990383	.79198712	.79198712	2.8488808	.38618374	0	0	0	0
1059132	5	2016	327500	41472.5	.19601725	Yes	Northern lowlands	Yes	Yes	45	Yes	2	4	3	12.699244	10.632786	.19601725	.20572376	-.57669926	.043704748	.095899582	1	0	0	0	0	1	0	1	.095406815	.1523125	.043704748	-.0265048	3	3	.091179982	-.66787922	-.66787922	2.0664577	-.78242302	0	0	0	0
1059132	6	2018	413680	93810	-.29498073	Yes	Northern lowlands	Yes	Yes	47	Yes	2	4	3	12.932848	11.449027	-.29498073	.81624126	.23360443	-.49099797	.20572376	1	0	0	0	0	1	0	1	.095406815	.19601725	-.49099797	-.0265048	3	3	.58886933	-.35526487	-.35526487	1.4838209	-.58263683	0	0	0	0
1059133	1	2008	70155	11196.25	.63794392	Yes	Northern lowlands	Yes	Yes	45	Yes	1	4	3	11.158463	9.3233337	.63794392					1	0	0	0	0	1	0	1	.80789036			-.033789862	4	3				1.8351288		0	0	0	0
1059133	2	2010	96000		.79660004	Yes	Northern lowlands	Yes	Yes	47	Yes	1	4	4	11.472103		.79660004		.31364059	.15865612		1	0	0	0	0	1	0	1	.80789036	.63794392	.15865612	-.033789862	4	3						0	0	0	0
1059133	3	2012	192541		1.8312304	Yes	Northern lowlands	Yes	Yes	49	Yes	1	5	5	12.168064		1.8312304		.695961	1.0346303		1	0	0	0	0	1	0	1	.80789036	.79660004	1.0346303	-.033789862	4	3	.42001501	.27594599	.27594599			0	0	0	0
1059133	4	2014	206300		.38666421	Yes	Northern lowlands	Yes	Yes	51	Yes	1	6	5	12.237086		.38666421		.069022179	-1.4445662		1	0	0	0	0	1	0	1	.80789036	1.8312304	-1.4445662	-.033789862	4	3	.29709691	-.22807473	-.22807473			0	0	0	0
1059133	5	2016	332042	75525	.7259087	Yes	Northern lowlands	Yes	Yes	53	Yes	1	7	5	12.713017	11.232219	.7259087		.47593021	.33924448		1	0	0	0	0	1	0	1	.80789036	.38666421	.33924448	-.033789862	4	3	.66360319	-.18767296	-.18767296	1.4807978		0	0	0	0
1059133	6	2018	437670	121502.5	.46899474	Yes	Northern lowlands	Yes	Yes	55	Yes	1	8	6	12.989221	11.70769	.46899474	.4754715	.27620411	-.25691396		1	0	0	0	0	1	0	1	.80789036	.7259087	-.25691396	-.033789862	4	3	.65076667	-.37456259	-.37456259	1.2815304	-.19926739	0	0	0	0
1059134	1	2008	13750	4902.5	.5858525	Yes	Northern lowlands	Yes	Yes	45	Yes	1	4	4	9.5287943	8.4975004	.5858525					1	0	0	0	0	1	0	1	.63237548			-.14116785	4	2				1.0312939		0	0	0	0
1059134	2	2010	109160		.22280696	Yes	Northern lowlands	Yes	Yes	47	Yes	1	4	4	11.60057		.22280696		2.0717754	-.36304554		1	0	0	0	0	1	0	1	.63237548	.5858525	-.36304554	-.14116785	4	2						0	0	0	0
1059134	3	2012	82537		.84118026	Yes	Northern lowlands	Yes	Yes	49	Yes	1	3	3	11.321002		.84118026		-.27956772	.61837327		1	0	0	0	0	1	0	1	.63237548	.22280696	.61837327	-.14116785	4	2	-.83304024	.55347252	.55347252			0	0	0	0
1059134	4	2014	57970	31535	1.5051036	Yes	Northern lowlands	Yes	Yes	51	Yes	1	5	4	10.967681	10.358853	1.5051036		-.35332108	.66392332		1	0	0	0	0	1	0	1	.63237548	.84118026	.66392332	-.14116785	4	2	.56992644	-.92324752	-.92324752	.60882759		0	0	0	0
1059134	5	2016	174111	27215.5	.75929612	Yes	Northern lowlands	Yes	Yes	53	Yes	1	6	4	12.067449	10.211542	.75929612	-.14731121	1.0997677	-.74580747		1	0	0	0	0	1	0	1	.63237548	1.5051036	-.74580747	-.14116785	4	2	.66817415	.43159354	.43159354	1.8559065	1.2470789	0	0	0	0
1059134	6	2018	201956	74465	-.1199867	Yes	Northern lowlands	Yes	Yes	55	Yes	1	7	4	12.215805	11.218084	-.1199867	1.0065422	.14835644	-.87928283	-.14731121	1	0	0	0	0	1	0	1	.63237548	.75929612	-.87928283	-.14116785	4	2	.02600383	.12235261	.12235261	.99772072	-.85818577	0	0	0	0
1059136	1	2008	36425	15105	.83100629	Yes	Northern lowlands	Yes	Yes	43	Yes	1	6	4	10.503011	9.6227808	.83100629					1	0	0	0	0	1	0	1	.073276184			-.3200579	3	1				.88022995		0	0	1	0	3
1059136	2	2010	50900	10467.5	.020985765	Yes	Northern lowlands	Yes	Yes	45	Yes	1	4	3	10.837618	9.2560301	.020985765	-.36675072	.33460712	-.81002051		1	0	0	0	0	1	0	1	.073276184	.83100629	-.81002051	-.3200579	3	1				1.5815878	.70135784	0	0	1	0	3
1059136	3	2012	51794	31402.5	.68201065	Yes	Northern lowlands	Yes	Yes	47	Yes	2	4	3	10.85503	10.354643	.68201065	1.0986128	.017412186	.66102487	-.36675072	1	0	0	0	0	1	0	1	.073276184	.020985765	.66102487	-.3200579	3	1	.14694566	-.12953347	-.12953347	.50038719	-1.0812006	0	0	1	0	3
1059136	4	2014	48980		.17232275	Yes	Northern lowlands	Yes	Yes	49	Yes	2	4	3	10.799168		.17232275		-.055862427	-.5096879	1.0986128	1	0	0	0	0	1	0	1	.073276184	.68201065	-.5096879	-.3200579	3	1	.28501377	-.34087619	-.34087619			0	0	1	0	3
1059136	5	2016	70870	26632.5	-.49738517	Yes	Northern lowlands	Yes	Yes	51	Yes	2	3	2	11.168603	10.189888	-.49738517		.36943531	-.66970789		1	0	0	0	0	1	0	1	.073276184	.17232275	-.66970789	-.3200579	3	1	.10455882	.26487648	.26487648	.97871494		0	0	1	0	3
1059136	6	2018	98910	56842.5	-.76928318	Yes	Northern lowlands	Yes	Yes	53	Yes	1	3	2	11.501966	10.94804	-.76928318	.75815201	.33336258	-.271898		1	0	0	0	0	1	0	1	.073276184	-.49738517	-.271898	-.3200579	3	1	-.16102338	.49438596	.49438596	.55392551	-.42478943	0	0	1	0	3
1059137	1	2008	99250	24578.75	1.2247748	Yes	Northern lowlands	Yes	Yes	45	Yes	1	7	5	11.505397	10.109637	1.2247748					1	0	0	0	0	1	0	1	.74330658			-.37540179	4	1				1.3957596		0	0	1	0	3
1059137	2	2010	99920	17887.5	1.390713	Yes	Northern lowlands	Yes	Yes	47	Yes	1	7	6	11.512125	9.7918577	1.390713	-.31777954	.0067281723	.16593814		1	0	0	0	0	1	0	1	.74330658	1.2247748	.16593814	-.37540179	4	1				1.7202673	.32450771	0	0	1	0	3
1059137	3	2012	89941	38027.5	1.0388219	Yes	Northern lowlands	Yes	Yes	49	Yes	2	4	4	11.406909	10.546065	1.0388219	.75420761	-.10521603	-.35189104	-.31777954	1	0	0	0	0	1	0	1	.74330658	1.390713	-.35189104	-.37540179	4	1	.4121998	-.51741582	-.51741582	.86084366	-.85942364	0	0	1	0	3
1059137	4	2014	124470	32860	1.4768745	Yes	Northern lowlands	Yes	Yes	51	Yes	2	4	4	11.73182	10.400011	1.4768745	-.14605427	.32491112	.43805254	.75420761	1	0	0	0	0	1	0	1	.74330658	1.0388219	.43805254	-.37540179	4	1	.45073479	-.12582366	-.12582366	1.331809	.47096539	0	0	1	0	3
1059137	5	2016	177500	22922.5	-.019110793	Yes	Northern lowlands	Yes	Yes	53	Yes	2	4	4	12.086726	10.039874	-.019110793	-.36013699	.35490608	-1.4959853	-.14605427	1	0	0	0	0	1	0	1	.74330658	1.4768745	-1.4959853	-.37540179	4	1	.22640084	.12850524	.12850524	2.0468521	.71504307	0	0	1	0	3
1059137	6	2018	143200	61215	-.65223414	Yes	Northern lowlands	Yes	Yes	55	Yes	2	3	3	11.871998	11.022147	-.65223414	.9822731	-.21472836	-.63312334	-.36013699	1	0	0	0	0	1	0	1	.74330658	-.019110793	-.63312334	-.37540179	4	1	-.0041330624	-.21059529	-.21059529	.84985065	-1.1970015	0	0	1	0	3
1059138	1	2008	31882		-.57208973	Yes	Northern lowlands	Yes	Yes	39	Yes	1	4	2	10.369797		-.57208973					1	0	0	0	0	1	0	1	-.68632174			-.092336759	1	2						1	0	0	0	1
1059138	2	2010	71370	10070	-.59345961	Yes	Northern lowlands	Yes	Yes	41	Yes	1	4	2	11.175632	9.2173157	-.59345961		.80583572	-.021369874		1	0	0	0	0	1	0	1	-.68632174	-.57208973	-.021369874	-.092336759	1	2				1.9583168		1	0	0	0	1
1059138	3	2012	79920		-.33376524	Yes	Northern lowlands	Yes	Yes	43	Yes	2	4	3	11.288781		-.33376524		.11314869	.25969437		1	0	0	0	0	1	0	1	-.68632174	-.59345961	.25969437	-.092336759	1	2	-.050068066	.16321675	.16321675			1	0	0	0	1
1059138	4	2014	112965		-.77494627	Yes	Northern lowlands	Yes	Yes	45	Yes	2	5	4	11.634833		-.77494627		.34605217	-.44118103		1	0	0	0	0	1	0	1	-.68632174	-.33376524	-.44118103	-.092336759	1	2	.47032675	-.12427457	-.12427457			1	0	0	0	1
1059138	5	2016	222240	20007.5	-.80989617	Yes	Northern lowlands	Yes	Yes	47	Yes	2	5	4	12.311513	9.903863	-.80989617		.67667961	-.034949899		1	0	0	0	0	1	0	1	-.68632174	-.77494627	-.034949899	-.092336759	1	2	.34163329	.33504632	.33504632	2.40765		1	0	0	0	1
1059138	6	2018	189230	69165	-1.0337735	Yes	Northern lowlands	Yes	Yes	49	Yes	2	5	4	12.150719	11.14425	-1.0337735	1.240387	-.16079426	-.22387737		1	0	0	0	0	1	0	1	-.68632174	-.80989617	-.22387737	-.092336759	1	2	.16555014	-.3263444	-.3263444	1.0064688	-1.4011812	1	0	0	0	1
1059139	1	2008	110698		.16361558	Yes	Northern lowlands	Yes	Yes	35	Yes	1	4	2	11.614561		.16361558					1	0	0	0	0	1	0	1	-.059207521			-.069010898	2	3						0	0	0	0
1059139	2	2010	93000		.3816936	Yes	Northern lowlands	Yes	Yes	37	Yes	1	4	3	11.440354		.3816936		-.17420673	.21807802		1	0	0	0	0	1	0	1	-.059207521	.16361558	.21807802	-.069010898	2	3						0	0	0	0
1059139	3	2012	781700		-.22801791	Yes	Northern lowlands	Yes	Yes	39	Yes	1	4	3	13.569226		-.22801791		2.1288719	-.60971153		1	0	0	0	0	1	0	1	-.059207521	.3816936	-.60971153	-.069010898	2	3	.41309905	1.7157729	1.7157729			0	0	0	0
1059139	4	2014	653600		-.4784708	Yes	Northern lowlands	Yes	Yes	41	Yes	1	4	3	13.390251		-.4784708		-.17897511	-.25045288		1	0	0	0	0	1	0	1	-.059207521	-.22801791	-.25045288	-.069010898	2	3	-.71949321	.54051811	.54051811			0	0	0	0
1059139	5	2016	369000	37630	-.012626688	Yes	Northern lowlands	Yes	Yes	43	Yes	2	4	4	12.818552	10.535557	-.012626688		-.57169914	.46584412		1	0	0	0	0	1	0	1	-.059207521	-.4784708	.46584412	-.069010898	2	3	.54950541	-1.1212045	-1.1212045	2.2829952		0	0	0	0
1059139	6	2018	381010	102952.5	-.18143892	Yes	Northern lowlands	Yes	Yes	45	Yes	2	4	4	12.850581	11.542023	-.18143892	1.0064659	.032029152	-.16881223		1	0	0	0	0	1	0	1	-.059207521	-.012626688	-.16881223	-.069010898	2	3	.72420013	-.69217098	-.69217098	1.3085585	-.97443676	0	0	0	0
1059231	1	2008	31250	7420	.60602641	Yes	Northern lowlands	Yes	Yes	46	Yes	1	3	3	10.349774	8.9119339	.60602641					1	0	0	0	0	1	0	1	.82479417			-.16013493	4	2				1.4378405		0	0	0	0
1059231	2	2010	26920	15370	1.0929425	Yes	Northern lowlands	Yes	Yes	48	Yes	1	4	4	10.200624	9.640173	1.0929425	.72823906	-.14914989	.48691607		1	0	0	0	0	1	0	1	.82479417	.60602641	.48691607	-.16013493	4	2				.56045151	-.87738895	0	0	0	0
1059231	3	2012	121958	35642.5	1.5270247	Yes	Northern lowlands	Yes	Yes	50	Yes	1	6	5	11.711432	10.481294	1.5270247	.84112072	1.510808	.43408227	.72823906	1	0	0	0	0	1	0	1	.82479417	1.0929425	.43408227	-.16013493	4	2	.71479541	.79601258	.79601258	1.2301388	.66968727	0	0	0	0
1059231	4	2014	199640	22790	1.0749533	Yes	Northern lowlands	Yes	Yes	52	Yes	2	7	5	12.204271	10.034077	1.0749533	-.44721699	.49283886	-.45207143	.84112072	1	0	0	0	0	1	0	1	.82479417	1.5270247	-.45207143	-.16013493	4	2	.015897352	.4769415	.4769415	2.1701946	.94005585	0	0	0	0
1059231	5	2016	137562	31336.25	.84246629	Yes	Northern lowlands	Yes	Yes	54	Yes	2	6	4	11.83183	10.35253	.84246629	.31845379	-.37244129	-.23248702	-.44721699	1	0	0	0	0	1	0	1	.82479417	1.0749533	-.23248702	-.16013493	4	2	.29355711	-.6659984	-.6659984	1.4792995	-.69089508	0	0	0	0
1059231	6	2018	183902	75988.75	-.19464816	Yes	Northern lowlands	Yes	Yes	56	Yes	1	6	4	12.122158	11.23834	-.19464816	.8858099	.29032803	-1.0371145	.31845379	1	0	0	0	0	1	0	1	.82479417	.84246629	-1.0371145	-.16013493	4	2	.65382034	-.36349231	-.36349231	.88381767	-.59548187	0	0	0	0
1059232	1	2008	236134	19053.5	1.8486606	Yes	Northern lowlands	Yes	Yes	54	Yes	1	7	5	12.372155	9.8550062	1.8486606					1	0	0	0	0	1	0	1	-.11274684			-.63764542	2	1				2.517149		0	0	1	0	3
1059232	2	2010	19440		.88684452	Yes	Northern lowlands	Yes	Yes	56	Yes	2	6	6	9.8750877		.88684452		-2.4970675	-.96181607		1	0	0	0	0	1	0	1	-.11274684	1.8486606	-.96181607	-.63764542	2	1						0	0	1	0	3
1059232	3	2012	1117360		.50424749	Yes	Northern lowlands	Yes	Yes	58	Yes	1	3	3	13.926479		.50424749		4.0513916	-.38259703		1	0	0	0	0	1	0	1	-.11274684	.88684452	-.38259703	-.63764542	2	1	1.3116704	2.7397211	2.7397211			0	0	1	0	3
1059232	4	2014	67680	8347.5	-1.3373355	Yes	Northern lowlands	Yes	Yes	60	No	1	1	1	11.122546	9.0297174	-1.3373355		-2.8039331	-1.841583		1	0	0	0	0	1	0	1	-.11274684	.50424749	-1.841583	-.63764542	2	1	-2.2801275	-.52380562	-.52380562	2.0928288		0	0	1	0	3
1059232	5	2016	64680	18351.25	-1.2393318	Yes	Northern lowlands	Yes	Yes	62	No	1	2	2	11.077208	9.8174534	-1.2393318	.78773594	-.045338631	.098003626		1	0	0	0	0	1	0	1	-.11274684	-1.3373355	.098003626	-.63764542	2	1	1.2287413	-1.2740799	-1.2740799	1.2597542	-.83307457	0	0	1	0	3
1059232	6	2018	56000	43990	-1.3395663	Yes	Northern lowlands	Yes	Yes	64	No	1	2	2	10.933107	10.691717	-1.3395663	.87426376	-.14410019	-.10023451	.78773594	1	0	0	0	0	1	0	1	-.11274684	-1.2393318	-.10023451	-.63764542	2	1	-.12474622	-.019353971	-.019353971	.24139023	-1.018364	0	0	1	0	3
1059271	1	2008	31278		.50654536	Yes	Northern lowlands	Yes	Yes	45	Yes	1	5	4	10.35067		.50654536					1	0	0	0	0	1	0	1	-.59392995			-.37850052	1	1						1	0	1	0	3
1059271	2	2010	42300	8347.5	-.088072471	Yes	Northern lowlands	Yes	Yes	47	Yes	1	4	3	10.652542	9.0297174	-.088072471		.30187225	-.59461784		1	0	0	0	0	1	0	1	-.59392995	.50654536	-.59461784	-.37850052	1	1				1.6228247		1	0	1	0	3
1059271	3	2012	385100		-.97647816	Yes	Northern lowlands	No	Yes	46	No	1	3	3	12.861259		-.97647816		2.2087164	-.88840568		1	0	0	0	1	0	0	1	-.59392995	-.088072471	-.88840568	-.37850052	1	1	.048872277	2.1598442	2.1598442			1	0	1	0	3
1059271	4	2014	29010		-.72654504	Yes	Northern lowlands	No	Yes	48	No	1	3	3	10.275396		-.72654504		-2.5858622	.24993312		1	0	0	0	1	0	0	1	-.59392995	-.97647816	.24993312	-.37850052	1	1	-.8915723	-1.6942898	-1.6942898			1	0	1	0	3
1059271	5	2016	73321	8016.25	-.89307213	Yes	Northern lowlands	No	Yes	50	No	1	3	3	11.202602	8.9892263	-.89307213		.92720604	-.16652709		1	0	0	0	1	0	0	1	-.59392995	-.72654504	-.16652709	-.37850052	1	1	1.4177324	-.49052635	-.49052635	2.213376		1	0	1	0	3
1059271	6	2018	46300	25970	-1.3859572	Yes	Northern lowlands	No	Yes	52	No	1	2	2	10.742897	10.164698	-1.3859572	1.1754713	-.45970535	-.49288511		1	0	0	0	1	0	0	1	-.59392995	-.89307213	-.49288511	-.37850052	1	1	-.50186294	.042157594	.042157594	.57819939	-1.6351767	1	0	1	0	3
1059272	1	2008	37596		-.50172573	Yes	Northern lowlands	Yes	Yes	38	Yes	1	5	2	10.534653		-.50172573					1	0	0	0	0	1	0	1	-.4098691			-.0014959394	1	3						1	0	0	0	1
1059272	2	2010	51380		.042623788	Yes	Northern lowlands	Yes	Yes	40	Yes	1	5	2	10.847004		.042623788		.31235123	.54434955		1	0	0	0	0	1	0	1	-.4098691	-.50172573	.54434955	-.0014959394	1	3						1	0	0	0	1
1059272	3	2012	1393661		-.82114679	Yes	Northern lowlands	Yes	Yes	42	Yes	1	5	3	14.147445		-.82114679		3.3004408	-.8637706		1	0	0	0	0	1	0	1	-.4098691	.042623788	-.8637706	-.0014959394	1	3	.23175731	3.0686834	3.0686834			1	0	0	0	1
1059272	4	2014	35972	20007.5	-.27455208	Yes	Northern lowlands	Yes	Yes	44	Yes	1	5	4	10.490496	9.903863	-.27455208		-3.656949	.54659474		1	0	0	0	0	1	0	1	-.4098691	-.82114679	.54659474	-.0014959394	1	3	-1.1110152	-2.545934	-2.545934	.58663273		1	0	0	0	1
1059272	5	2016	119702	18550	-.39520839	Yes	Northern lowlands	Yes	Yes	46	Yes	1	5	4	11.69276	9.8282251	-.39520839	-.075637817	1.2022648	-.12065631		1	0	0	0	0	1	0	1	-.4098691	-.27455208	-.12065631	-.0014959394	1	3	2.2471106	-1.0448459	-1.0448459	1.8645353	1.2779026	1	0	0	0	1
1059272	6	2018	166530	60552.5	-.50920546	Yes	Northern lowlands	Yes	Yes	48	Yes	1	5	4	12.022931	11.011266	-.50920546	1.1830406	.33017063	-.11399707	-.075637817	1	0	0	0	0	1	0	1	-.4098691	-.39520839	-.11399707	-.0014959394	1	3	-.12503898	.45520961	.45520961	1.0116653	-.85286999	1	0	0	0	1
1059273	1	2008	43705	22193.75	-.40918449	Yes	Northern lowlands	Yes	Yes	40	Yes	1	5	2	10.685218	10.007566	-.40918449					1	0	0	0	0	1	0	1	-.29446483			-.051868107	2	3				.67765141		0	0	0	0
1059273	2	2010	39500	8148.75	.06392286	Yes	Northern lowlands	Yes	Yes	42	Yes	1	5	2	10.584056	9.00562	.06392286	-1.0019464	-.10116196	.47310734		1	0	0	0	0	1	0	1	-.29446483	-.40918449	.47310734	-.051868107	2	3				1.5784359	.90078449	0	0	0	0
1059273	3	2012	124560	20749.5	-.892937	Yes	Northern lowlands	Yes	Yes	44	Yes	2	5	2	11.732543	9.9402771	-.892937	.9346571	1.1484871	-.95685989	-1.0019464	1	0	0	0	0	1	0	1	-.29446483	.06392286	-.95685989	-.051868107	2	3	.33811864	.81036848	.81036848	1.7922659	.21382999	0	0	0	0
1059273	4	2014	94461		-.04765214	Yes	Northern lowlands	Yes	Yes	46	Yes	2	6	2	11.455942		-.04765214		-.27660084	.84528488	.9346571	1	0	0	0	0	1	0	1	-.29446483	-.892937	.84528488	-.051868107	2	3	-.2053968	-.071204036	-.071204036			0	0	0	0
1059273	5	2016	179160	38001	.18758675	Yes	Northern lowlands	Yes	Yes	48	Yes	2	6	3	12.096035	10.545368	.18758675		.64009285	.23523889		1	0	0	0	0	1	0	1	-.29446483	-.04765214	.23523889	-.051868107	2	3	.59193152	.048161332	.048161332	1.5506668		0	0	0	0
1059273	6	2018	129927	65852.5	-.66852498	Yes	Northern lowlands	Yes	Yes	50	Yes	2	6	4	11.774728	11.095173	-.66852498	.54980469	-.32130718	-.85611176		1	0	0	0	0	1	0	1	-.29446483	.18758675	-.85611176	-.051868107	2	3	.25364977	-.57495695	-.57495695	.67955494	-.87111187	0	0	0	0
1059291	1	2008	41888	20683.25	.73690027	Yes	Northern lowlands	Yes	Yes	37	Yes	1	4	3	10.642755	9.9370794	.73690027					1	0	0	0	0	1	0	1	.30485418			-.25459042	3	1				.70567513		0	0	1	0	3
1059291	2	2010	75100	9937.5	.11068607	Yes	Northern lowlands	Yes	Yes	39	Yes	1	4	3	11.226576	9.204071	.11068607	-.73300838	.5838213	-.62621421		1	0	0	0	0	1	0	1	.30485418	.73690027	-.62621421	-.25459042	3	1				2.0225048	1.3168297	0	0	1	0	3
1059291	3	2012	165600		.62825668	Yes	Northern lowlands	Yes	Yes	41	Yes	1	4	3	12.01733		.62825668		.79075432	.51757061	-.73300838	1	0	0	0	0	1	0	1	.30485418	.11068607	.51757061	-.25459042	3	1	.029754726	.76099962	.76099962			0	0	1	0	3
1059291	4	2014	104520		.77957118	Yes	Northern lowlands	Yes	Yes	43	Yes	1	4	4	11.557134		.77957118		-.4601965	.1513145		1	0	0	0	0	1	0	1	.30485418	.62825668	.1513145	-.25459042	3	1	.035660226	-.49585673	-.49585673			0	0	1	0	3
1059291	5	2016	268900	18947.5	.10976272	Yes	Northern lowlands	Yes	Yes	45	Yes	1	3	3	12.502095	9.8494272	.10976272		.94496155	-.66980845		1	0	0	0	0	1	0	1	.30485418	.77957118	-.66980845	-.25459042	3	1	.42630079	.51866078	.51866078	2.652668		0	0	1	0	3
1059291	6	2018	144610	51012.5	-.53605181	Yes	Northern lowlands	Yes	Yes	47	Yes	1	3	3	11.881796	10.839826	-.53605181	.99039841	-.62029934	-.64581454		1	0	0	0	0	1	0	1	.30485418	.10976272	-.64581454	-.25459042	3	1	-.27085903	-.34944031	-.34944031	1.0419703	-1.6106977	0	0	1	0	3
1059292	1	2008	36537	31720.5	1.1192895	Yes	Northern lowlands	No	Yes	54	Yes	2	8	5	10.506081	10.364718	1.1192895					1	0	0	0	1	0	0	1	.30879748			-.37554482	3	1				.14136219		0	0	1	0	3
1059292	2	2010	370200	8347.5	-.0092668943	Yes	Northern lowlands	No	Yes	56	Yes	1	4	2	12.821798	9.0297174	-.0092668943	-1.335001	2.3157177	-1.1285564		1	0	0	0	1	0	0	1	.30879748	1.1192895	-1.1285564	-.37554482	3	1				3.7920809	3.6507187	0	0	1	0	3
1059292	3	2012	57288		.034424659	Yes	Northern lowlands	No	Yes	58	Yes	1	4	2	10.955847		.034424659		-1.8659515	.043691553	-1.335001	1	0	0	0	1	0	0	1	.30879748	-.0092668943	.043691553	-.37554482	3	1	-1.065986	-.7999655	-.7999655			0	0	1	0	3
1059292	4	2014	291173	33111.75	1.0287958	Yes	Northern lowlands	No	Yes	60	Yes	1	6	4	12.581673	10.407643	1.0287958		1.6258259	.99437118		1	0	0	0	1	0	0	1	.30879748	.034424659	.99437118	-.37554482	3	1	1.3465734	.27925247	.27925247	2.1740294		0	0	1	0	3
1059292	5	2016	180400	12587.5	.4379763	Yes	Northern lowlands	No	Yes	62	Yes	1	6	3	12.102932	9.4404593	.4379763	-.96718407	-.47874069	-.59081954		1	0	0	0	1	0	0	1	.30879748	1.0287958	-.59081954	-.37554482	3	1	-.48446456	.0057238592	.0057238592	2.6624727	.48844337	0	0	1	0	3
1059292	6	2018	379340	71815	-.75843453	Yes	Northern lowlands	No	Yes	64	Yes	1	6	4	12.846189	11.181849	-.75843453	1.7413893	.74325657	-1.1964109	-.96718407	1	0	0	0	1	0	0	1	.30879748	.4379763	-1.1964109	-.37554482	3	1	.64236623	.10089035	.10089035	1.66434	-.99813271	0	0	1	0	3
1059293	1	2008	14278	11275.75	.038969792	Yes	Northern lowlands	Yes	Yes	71	Yes	1	6	2	9.5664749	9.33041	.038969792					1	0	0	0	0	1	0	1	.054085121			-.069966674	3	3				.23606491		0	0	0	0
1059293	2	2010	104080	10467.5	.16570269	Yes	Northern lowlands	Yes	Yes	73	Yes	1	6	2	11.552916	9.2560301	.16570269	-.074379921	1.9864407	.12673289		1	0	0	0	0	1	0	1	.054085121	.038969792	.12673289	-.069966674	3	3				2.2968855	2.0608206	0	0	0	0
1059293	3	2012	8289	9076.25	.29989389	Yes	Northern lowlands	Yes	Yes	75	Yes	1	6	2	9.0226851	9.1134167	.29989389	-.14261341	-2.5302305	.1341912	-.074379921	1	0	0	0	0	1	0	1	.054085121	.16570269	.1341912	-.069966674	3	3	-.88372272	-1.6465077	-1.6465077	-.090731621	-2.3876171	0	0	0	0
1059293	4	2014	50015	19477.5	.081930332	Yes	Northern lowlands	No	Yes	77	No	1	5	3	10.820078	9.8770151	.081930332	.76359844	1.7973928	-.21796355	-.14261341	1	0	0	0	1	0	0	1	.054085121	.29989389	-.21796355	-.069966674	3	3	1.3345873	.46280548	.46280548	.94306278	1.0337944	0	0	0	0
1059293	5	2016	71075	21730	.048877608	Yes	Northern lowlands	No	Yes	79	No	1	5	3	11.171491	9.9864492	.048877608	.10943413	.35141277	-.033052724	.76359844	1	0	0	0	1	0	0	1	.054085121	.081930332	-.033052724	-.069966674	3	3	-.77977592	1.1311886	1.1311886	1.1850414	.24197865	0	0	0	0
1059293	6	2018	42350	21862.5	-.31086358	Yes	Northern lowlands	No	Yes	81	No	1	5	3	10.653724	9.992528	-.31086358	.0060787201	-.51776695	-.35974118	.10943413	1	0	0	0	1	0	0	1	.054085121	.048877608	-.35974118	-.069966674	3	3	-.094321251	-.4234457	-.4234457	.66119576	-.52384567	0	0	0	0
2051192	1	2008	49920	15224.25	.09660387	Yes	Northern highlands	Yes	No	49	Yes	1	4	4	10.818177	9.6306448	.09660387					0	1	0	0	0	1	1	0	.18236898			-.063499272	3	3				1.1875324		0	0	0	0
2051192	2	2010	35072		.21766856	Yes	Northern highlands	Yes	No	51	Yes	4	3	3	10.465158		.21766856		-.35301876	.12106469		0	1	0	0	0	1	1	0	.18236898	.09660387	.12106469	-.063499272	3	3						0	0	0	0
2051192	3	2012	97320		.41072851	No	Northern highlands	Yes	No	53	Yes	1	5	4	11.48576		.41072851		1.0206013	.19305995		0	1	0	0	0	1	1	0	.18236898	.21766856	.19305995	-.063499272	3	3	.58979481	.43080649	.43080649			0	0	0	0
2051192	4	2014	98570	8215	.41833755	No	Northern highlands	Yes	Yes	55	Yes	1	5	4	11.498522	9.0137167	.41833755		.01276207	.0076090395		0	1	0	0	0	1	0	1	.18236898	.41072851	.0076090395	-.063499272	3	3	-.092071153	.10483322	.10483322	2.4848051		0	0	0	0
2051192	5	2016	111000	20007.5	.17176785	No	Northern highlands	Yes	Yes	57	Yes	1	6	4	11.617286	9.903863	.17176785	.89014626	.11876392	-.24656971		0	1	0	0	0	1	0	1	.18236898	.41833755	-.24656971	-.063499272	3	3	.45914674	-.34038281	-.34038281	1.7134228	-.77138233	0	0	0	0
2051192	6	2018	983544	28222.5	-.22089249	Yes	Northern highlands	Yes	Yes	59	Yes	1	6	4	13.798918	10.247875	-.22089249	.34401226	2.181632	-.39266032	.89014626	0	1	0	0	0	1	0	1	.18236898	.17176785	-.39266032	-.063499272	3	3	.39199224	1.7896398	1.7896398	3.5510426	1.8376198	0	0	0	0
2051193	1	2008	34120	17092.5	1.9360304	Yes	Northern highlands	Yes	Yes	53	Yes	1	4	4	10.437639	9.7463951	1.9360304					0	1	0	0	0	1	0	1	1.151944			-.0742599	5	3				.69124413		0	1	0	0	2
2051193	2	2010	112440	18099.5	.98986858	Yes	Northern highlands	Yes	Yes	55	Yes	1	4	4	11.630175	9.8036394	.98986858	.057244301	1.1925354	-.94616181		0	1	0	0	0	1	0	1	1.151944	1.9360304	-.94616181	-.0742599	5	3				1.8265352	1.1352911	0	1	0	0	2
2051193	3	2012	87935	20285.75	.83175212	No	Northern highlands	Yes	Yes	57	Yes	1	3	3	11.384354	9.9176741	.83175212	.11403465	-.245821	-.15811646	.057244301	0	1	0	0	0	1	0	1	1.151944	.98986858	-.15811646	-.0742599	5	3	-.46966895	.22384796	.22384796	1.4666796	-.35985565	0	1	0	0	2
2051193	4	2014	147010	33323.75	.68609774	Yes	Northern highlands	Yes	Yes	59	Yes	1	3	3	11.898256	10.414025	.68609774	.49635124	.51390266	-.14565438	.11403465	0	1	0	0	0	1	0	1	1.151944	.83175212	-.14565438	-.0742599	5	3	.21208872	.30181393	.30181393	1.484231	.017551422	0	1	0	0	2
2051193	5	2016	164500	23187.5	.90318447	Yes	Northern highlands	Yes	Yes	61	Yes	1	3	3	12.010666	10.051369	.90318447	-.36265659	.11240959	.21708673	.49635124	0	1	0	0	0	1	0	1	1.151944	.68609774	.21708673	-.0742599	5	3	-.17207786	.28448746	.28448746	1.9592972	.47506618	0	1	0	0	2
2051193	6	2018	409602	18152.5	1.5647309	Yes	Northern highlands	Yes	Yes	63	Yes	1	3	3	12.922941	9.8065634	1.5647309	-.24480534	.91227531	.66154641	-.36265659	0	1	0	0	0	1	0	1	1.151944	.90318447	.66154641	-.0742599	5	3	.0068692882	.905406	.905406	3.1163778	1.1570807	0	1	0	0	2
2051391	1	2008	29211		-.24050339	Yes	Northern highlands	Yes	No	26	Yes	1	5	2	10.282301		-.24050339					0	1	0	0	0	1	1	0	-.026139019			.19340739	2	5						0	0	0	1	4
2051391	2	2010	29900		-.55030537	Yes	Northern highlands	Yes	No	28	Yes	1	5	2	10.305614		-.55030537		.023312569	-.309802		0	1	0	0	0	1	1	0	-.026139019	-.24050339	-.309802	.19340739	2	5						0	0	0	1	4
2051391	3	2012	19830	6360	-.49224219	Yes	Northern highlands	Yes	No	30	Yes	1	5	2	9.8949509	8.7577839	-.49224219		-.41066265	.058063179		0	1	0	0	0	1	1	0	-.026139019	-.55030537	.058063179	.19340739	2	5	.34442052	-.7550832	-.7550832	1.137167		0	0	0	1	4
2051391	4	2014	28910		.030899815	Yes	Northern highlands	Yes	No	32	Yes	1	5	2	10.271943		.030899815		.37699223	.52314198		0	1	0	0	0	1	1	0	-.026139019	-.49224219	.52314198	.19340739	2	5	.53911942	-.16212717	-.16212717			0	0	0	1	4
2051391	5	2016	33300	5406	.36878341	Yes	Northern highlands	Yes	No	34	Yes	1	5	2	10.413313	8.5952644	.36878341		.14136982	.33788359		0	1	0	0	0	1	1	0	-.026139019	.030899815	.33788359	.19340739	2	5	.14140801	-.000038187252	-.000038187252	1.8180485		0	0	0	1	4
2051391	6	2018	81465	15131.5	.72653359	Yes	Northern highlands	Yes	No	36	Yes	1	5	3	11.307929	9.6245337	.72653359	1.0292692	.89461613	.35775018		0	1	0	0	0	1	1	0	-.026139019	.36878341	.35775018	.19340739	2	5	.36192378	.53269237	.53269237	1.6833954	-.13465309	0	0	0	1	4
2051393	1	2008	22507		-.33973858	Yes	Northern highlands	Yes	No	48	Yes	1	9	8	10.021582		-.33973858					0	1	0	0	0	1	1	0	-.0035597961			.12520356	2	4						0	0	0	0
2051393	2	2010	73192		-.11333418	Yes	Northern highlands	Yes	No	50	Yes	1	8	6	11.200841		-.11333418		1.1792593	.2264044		0	1	0	0	0	1	1	0	-.0035597961	-.33973858	.2264044	.12520356	2	4						0	0	0	0
2051393	3	2012	40732	12587.5	-.378842	Yes	Northern highlands	Yes	No	52	Yes	1	8	6	10.614769	9.4404593	-.378842		-.58607197	-.26550782		0	1	0	0	0	1	1	0	-.0035597961	-.11333418	-.26550782	.12520356	2	4	.33332419	-.91939616	-.91939616	1.1743097		0	0	0	0
2051393	4	2014	32385		-.04344799	Yes	Northern highlands	Yes	No	54	Yes	1	8	6	10.38545		-.04344799		-.22931862	.335394		0	1	0	0	0	1	1	0	-.0035597961	-.378842	.335394	.12520356	2	4	1.1736432	-1.4029619	-1.4029619			0	0	0	0
2051393	5	2016	47850	5565	.5677247	Yes	Northern highlands	Yes	No	56	Yes	1	10	7	10.775826	8.6242523	.5677247		.39037609	.61117268		0	1	0	0	0	1	1	0	-.0035597961	-.04344799	.61117268	.12520356	2	4	1.2633612	-.87298506	-.87298506	2.1515741		0	0	0	0
2051393	6	2018	57930	11660	.28627926	Yes	Northern highlands	Yes	No	58	Yes	1	7	5	10.96699	9.3639193	.28627926	.73966694	.19116402	-.28144544		0	1	0	0	0	1	1	0	-.0035597961	.5677247	-.28144544	.12520356	2	4	.46839121	-.27722719	-.27722719	1.6030712	-.54850292	0	0	0	0
2051502	1	2008	9810		-.76437074	No	Northern highlands	No	No	29	No	1	2	1	9.1911573		-.76437074					0	1	0	0	1	0	1	0	-.68775678			.18615957	1	4						1	0	0	0	1
2051502	2	2010	49260		-.54313999	No	Northern highlands	No	No	31	No	1	3	1	10.804868		-.54313999		1.6137104	.22123075		0	1	0	0	1	0	1	0	-.68775678	-.76437074	.22123075	.18615957	1	4						1	0	0	0	1
2051502	4	2014	88770	16324	-1.0759583	No	Northern highlands	No	No	80	No	1	3	1	11.393804	9.7003918	-1.0759583		.58893585	-.53281826		0	1	0	0	1	0	1	0	-.68775678	-.54313999	-.53281826	.18615957	1	4				1.6934118		1	0	0	0	1
2051502	5	2016	69610	37497.5	-1.0355823	No	Northern highlands	No	No	82	No	1	4	1	11.150663	10.532029	-1.0355823	.83163738	-.24314022	.040375948		0	1	0	0	1	0	1	0	-.68775678	-1.0759583	.040375948	.18615957	1	4	-.53962231	.29648212	.29648212	.61863422	-1.0747776	1	0	0	0	1
2051502	6	2018	96892	10335	-.019732501	No	Northern highlands	No	No	84	No	1	5	3	11.481352	9.2432919	-.019732501	-1.2887373	.33068848	1.0158498	.83163738	0	1	0	0	1	0	1	0	-.68775678	-1.0355823	1.0158498	.18615957	1	4	.17037198	.1603165	.1603165	2.23806	1.6194258	1	0	0	0	1
2051503	1	2008	76718		-.19786708	No	Northern highlands	Yes	No	47	Yes	1	3	3	11.247891		-.19786708					0	1	0	0	0	1	1	0	.59750497			.28348851	4	5						0	0	0	1	4
2051503	2	2010	75700		.31175536	No	Northern highlands	Yes	No	49	Yes	1	2	2	11.234533		.31175536		-.013358116	.50962245		0	1	0	0	0	1	1	0	.59750497	-.19786708	.50962245	.28348851	4	5						0	0	0	1	4
2051503	3	2012	30194		.084289782	No	Northern highlands	Yes	No	51	Yes	1	2	2	10.315398		.084289782		-.91913509	-.22746557		0	1	0	0	0	1	1	0	.59750497	.31175536	-.22746557	.28348851	4	5	-.037875902	-.8812592	-.8812592			0	0	0	1	4
2051503	4	2014	128831		1.1530811	No	Northern highlands	Yes	No	54	Yes	1	4	4	11.766256		1.1530811		1.4508581	1.0687913		0	1	0	0	0	1	1	0	.59750497	.084289782	1.0687913	.28348851	4	5	.77821594	.67264217	.67264217			0	0	0	1	4
2051503	5	2016	76100	23253.75	1.0141952	No	Northern highlands	No	No	56	No	1	3	3	11.239803	10.054222	1.0141952		-.52645302	-.13888586		0	1	0	0	1	0	1	0	.59750497	1.1530811	-.13888586	.28348851	4	5	-.58706319	.060610175	.060610175	1.1855812		0	0	0	1	4
2051503	6	2018	99746	24247.5	1.2195755	No	Northern highlands	No	No	58	No	1	3	3	11.510383	10.096068	1.2195755	.041846275	.27057934	.20538032		0	1	0	0	1	0	1	0	.59750497	1.0141952	.20538032	.28348851	4	5	.35605207	-.085472748	-.085472748	1.4143143	.22873306	0	0	0	1	4
2051951	1	2008	11903		-.99150872	Yes	Northern highlands	Yes	No	62	Yes	1	6	5	9.3845453		-.99150872					0	1	0	0	0	1	1	0	-.48515218			.15192643	1	4						1	0	0	0	1
2051951	2	2010	51224		-.97674596	Yes	Northern highlands	Yes	No	64	Yes	1	6	6	10.843964		-.97674596		1.4594183	.014762759		0	1	0	0	0	1	1	0	-.48515218	-.99150872	.014762759	.15192643	1	4						1	0	0	0	1
2051951	3	2012	25774	7685	-.99354243	Yes	Northern highlands	Yes	No	66	Yes	1	4	3	10.157122	8.9470253	-.99354243		-.68684196	-.01679647		0	1	0	0	0	1	1	0	-.48515218	-.97674596	-.01679647	.15192643	1	4	-.59173447	-.095107503	-.095107503	1.2100964		1	0	0	0	1
2051951	4	2014	51155	15105	-.28081444	Yes	Northern highlands	Yes	No	68	Yes	1	5	4	10.842615	9.6227808	-.28081444	.6757555	.68549347	.71272802		0	1	0	0	0	1	1	0	-.48515218	-.99354243	.71272802	.15192643	1	4	.63354778	.051945712	.051945712	1.2198343	.0097379684	1	0	0	0	1
2051951	5	2016	42070	8281.25	.56357491	Yes	Northern highlands	Yes	No	70	Yes	1	4	3	10.64709	9.0217495	.56357491	-.6010313	-.19552517	.84438932	.6757555	0	1	0	0	0	1	1	0	-.48515218	-.28081444	.84438932	.15192643	1	4	-.24793299	.052407812	.052407812	1.6253405	.40550613	1	0	0	0	1
2051951	6	2018	92317	23651.25	-.23187655	Yes	Northern highlands	Yes	No	72	Yes	1	4	2	11.432983	10.071171	-.23187655	1.0494213	.78589344	-.79545146	-.6010313	0	1	0	0	0	1	1	0	-.48515218	.56357491	-.79545146	.15192643	1	4	.041547552	.7443459	.7443459	1.3618126	-.26352787	1	0	0	0	1
2051952	1	2008	11060	3312.5	-.87008667	Yes	Northern highlands	Yes	No	47	Yes	1	5	4	9.3110905	8.1054583	-.87008667					0	1	0	0	0	1	1	0	-.59319228			-.11046805	1	2				1.2056322		1	0	0	0	1
2051952	2	2010	35340		-.56243551	Yes	Northern highlands	Yes	No	49	Yes	1	5	5	10.472771		-.56243551		1.1616802	.30765116		0	1	0	0	0	1	1	0	-.59319228	-.87008667	.30765116	-.11046805	1	2						1	0	0	0	1
2051952	3	2012	70604		.046931725	Yes	Northern highlands	Yes	No	51	Yes	1	7	7	11.164842		.046931725		.69207096	.60936725		0	1	0	0	0	1	1	0	-.59319228	-.56243551	.60936725	-.11046805	1	2	.39349642	.29857454	.29857454			1	0	0	0	1
2051952	4	2014	17980		-.63769066	Yes	Northern highlands	Yes	No	53	Yes	1	3	3	9.7970152		-.63769066		-1.3678265	-.68462241		0	1	0	0	0	1	1	0	-.59319228	.046931725	-.68462241	-.11046805	1	2	-.19547546	-1.172351	-1.172351			1	0	0	0	1
2051952	5	2016	95590	15502.5	-.11344574	Yes	Northern highlands	Yes	No	55	Yes	1	4	3	11.467823	9.648757	-.11344574		1.6708078	.5242449		0	1	0	0	0	1	1	0	-.59319228	-.63769066	.5242449	-.11046805	1	2	.8659215	.80488634	.80488634	1.819066		1	0	0	0	1
2051952	6	2018	56760	14866.5	-1.4224269	Yes	Northern highlands	Yes	No	57	Yes	1	3	2	10.946588	9.6068659	-1.4224269	-.041891098	-.52123547	-1.3089812		0	1	0	0	0	1	1	0	-.59319228	-.11344574	-1.3089812	-.11046805	1	2	-.82360464	.30236915	.30236915	1.3397217	-.47934437	1	0	0	0	1
2051953	1	2008	14840		-.82682687	Yes	Northern highlands	Yes	No	35	Yes	1	6	3	9.6050816		-.82682687					0	1	0	0	0	1	1	0	.47950339			.49861208	4	5						0	0	0	1	4
2051953	2	2010	77140		-.15105586	Yes	Northern highlands	Yes	No	37	Yes	1	6	4	11.253377		-.15105586		1.6482954	.675771		0	1	0	0	0	1	1	0	.47950339	-.82682687	.675771	.49861208	4	5						0	0	0	1	4
2051953	3	2012	63595		-.052243721	Yes	Northern highlands	Yes	No	39	Yes	1	6	5	11.06029		-.052243721		-.19308662	.098812133		0	1	0	0	0	1	1	0	.47950339	-.15105586	.098812133	.49861208	4	5	-.070219167	-.12286746	-.12286746			0	0	0	1	4
2051953	4	2014	23360	8745	.66386664	Yes	Northern highlands	Yes	No	41	Yes	1	6	5	10.058781	9.0762377	.66386664		-1.0015097	.71611035		0	1	0	0	0	1	1	0	.47950339	-.052243721	.71611035	.49861208	4	5	.80697942	-1.8084891	-1.8084891	.98254299		0	0	0	1	4
2051953	5	2016	70420	9341.25	1.5770466	Yes	Northern highlands	Yes	No	43	Yes	1	6	5	11.162232	9.1421957	1.5770466	.065958023	1.1034517	.91317999		0	1	0	0	0	1	1	0	.47950339	.66386664	.91317999	.49861208	4	5	1.1832608	-.079809129	-.079809129	2.0200367	1.0374937	0	0	0	1	4
2051953	6	2018	107619	7950	1.6662335	Yes	Northern highlands	Yes	No	45	Yes	1	6	5	11.586352	8.9809275	1.6662335	-.16126823	.42411995	.089186907	.065958023	0	1	0	0	0	1	1	0	.47950339	1.5770466	.089186907	.49861208	4	5	.14674245	.27737752	.27737752	2.6054249	.58538818	0	0	0	1	4
2055124	1	2008	57947	5167.5	.35051304	Yes	Northern highlands	Yes	No	54	Yes	1	8	6	10.967284	8.5501442	.35051304					0	1	0	0	0	1	1	0	.28841889			-.15156692	3	2				2.41714		0	0	0	0
2055124	2	2010	83250	5498.75	.48930255	Yes	Northern highlands	Yes	No	56	Yes	1	7	5	11.329603	8.6122761	.48930255	.062131882	.36231899	.1387895		0	1	0	0	0	1	1	0	.28841889	.35051304	.1387895	-.15156692	3	2				2.7173271	.30018711	0	0	0	0
2055124	3	2012	271900		1.1126944	Yes	Northern highlands	Yes	No	58	Yes	2	7	5	12.513189		1.1126944		1.1835861	.62339187	.062131882	0	1	0	0	0	1	1	0	.28841889	.48930255	.62339187	-.15156692	3	2	.52558726	.65799886	.65799886			0	0	0	0
2055124	4	2014	97690	34582.5	.23238187	Yes	Northern highlands	Yes	No	60	Yes	2	4	4	11.489554	10.451103	.23238187		-1.0236349	-.8803125		0	1	0	0	0	1	1	0	.28841889	1.1126944	-.8803125	-.15156692	3	2	-.2451271	-.77850783	-.77850783	1.0384512		0	0	0	0
2055124	5	2016	106080	49422.5	-.047056906	Yes	Northern highlands	Yes	No	62	Yes	2	5	4	11.571949	10.808161	-.047056906	.35705757	.0823946	-.27943876		0	1	0	0	0	1	1	0	.28841889	.23238187	-.27943876	-.15156692	3	2	.88771212	-.80531752	-.80531752	.76378822	-.27466297	0	0	0	0
2055124	6	2018	300100	16363.75	-.4073216	Yes	Northern highlands	Yes	No	64	Yes	2	6	4	12.611871	9.7028236	-.4073216	-1.1053371	1.0399218	-.36026469	.35705757	0	1	0	0	0	1	1	0	.28841889	-.047056906	-.36026469	-.15156692	3	2	.41384271	.62607908	.62607908	2.9090471	2.1452589	0	0	0	0
2055171	1	2008	7168		-1.1667291	Yes	Northern highlands	No	No	57	No	1	5	4	8.8773823		-1.1667291					0	1	0	0	1	0	1	0	-.94145352			.1234166	1	4						1	0	0	0	1
2055171	2	2010	35998		-1.3296036	Yes	Northern highlands	No	No	59	No	1	7	4	10.491219		-1.3296036		1.6138363	-.16287446		0	1	0	0	1	0	1	0	-.94145352	-1.1667291	-.16287446	.1234166	1	4						1	0	0	0	1
2055171	3	2012	19840		-1.3419399	Yes	Northern highlands	No	No	61	No	1	4	3	9.8954554		-1.3419399		-.59576321	-.012336373		0	1	0	0	1	0	1	0	-.94145352	-1.3296036	-.012336373	.1234166	1	4	-.6272406	.031477381	.031477381			1	0	0	0	1
2055171	4	2014	22470	5631.25	-.98862493	Yes	Northern highlands	Yes	No	63	No	1	3	3	10.019937	8.6360865	-.98862493		.1244812	.353315		0	1	0	0	0	1	1	0	-.94145352	-1.3419399	.353315	.1234166	1	4	.35028651	-.22580531	-.22580531	1.3838501		1	0	0	0	1
2055171	5	2016	28690	13223.5	-.27217737	Yes	Northern highlands	Yes	No	27	Yes	1	4	2	10.264304	9.4897509	-.27217737	.8536644	.2443676	.71644759		0	1	0	0	0	1	1	0	-.94145352	-.98862493	.71644759	.1234166	1	4	.24075353	.0036140732	.0036140732	.7745533	-.6092968	1	0	0	0	1
2055171	6	2018	49920	6095	-.54964614	Yes	Northern highlands	Yes	No	26	Yes	1	5	2	10.818177	8.7152243	-.54964614	-.7745266	.55387306	-.27746877	.8536644	0	1	0	0	0	1	1	0	-.94145352	-.27217737	-.27746877	.1234166	1	4	.26872453	.28514853	.28514853	2.102953	1.3283997	1	0	0	0	1
2055172	1	2008	18180		-.47273126	Yes	Northern highlands	Yes	No	58	Yes	1	5	5	9.8080778		-.47273126					0	1	0	0	0	1	1	0	-.71820456			.047488995	1	4						1	0	0	0	1
2055172	2	2010	45487		-1.2658218	Yes	Northern highlands	Yes	No	60	Yes	1	7	6	10.725182		-1.2658218		.91710377	-.79309058		0	1	0	0	0	1	1	0	-.71820456	-.47273126	-.79309058	.047488995	1	4						1	0	0	0	1
2055172	3	2012	14925		-1.0590878	Yes	Northern highlands	Yes	No	64	Yes	1	5	3	9.6107931		-1.0590878		-1.1143885	.20673406		0	1	0	0	0	1	1	0	-.71820456	-1.2658218	.20673406	.047488995	1	4	-.23476426	-.87962419	-.87962419			1	0	0	0	1
2055172	4	2014	36750		-.68736565	Yes	Northern highlands	Yes	No	66	Yes	1	5	2	10.511893		-.68736565		.90110016	.3717221		0	1	0	0	0	1	1	0	-.71820456	-1.0590878	.3717221	.047488995	1	4	.61262029	.28847986	.28847986			1	0	0	0	1
2055172	5	2016	51940	9606.25	-.58893454	Yes	Northern highlands	Yes	No	67	Yes	1	6	2	10.857844	9.1701689	-.58893454		.34595108	.09843111		0	1	0	0	0	1	1	0	-.71820456	-.68736565	.09843111	.047488995	1	4	-.29440168	.64035273	.64035273	1.6876755		1	0	0	0	1
2055172	6	2018	57220	7022.5	-.23528627	Yes	Northern highlands	Yes	No	69	Yes	1	6	2	10.954659	8.8568745	-.23528627	-.31329441	.096814156	.35364828		0	1	0	0	0	1	1	0	-.71820456	-.58893454	.35364828	.047488995	1	4	-.040941458	.13775562	.13775562	2.097784	.41010857	1	0	0	0	1
2055173	1	2008	7110	2385	-.80533236	Yes	Northern highlands	Yes	No	34	Yes	1	7	3	8.8692579	7.7769542	-.80533236					0	1	0	0	0	1	1	0	-.6235767			.1325103	1	4				1.0923038		1	0	0	0	1
2055173	2	2010	51062	3074	-1.0562136	Yes	Northern highlands	Yes	No	36	Yes	1	6	2	10.840796	8.030735	-1.0562136	.25378084	1.9715376	-.25088125		0	1	0	0	0	1	1	0	-.6235767	-.80533236	-.25088125	.1325103	1	4				2.8100605	1.7177567	1	0	0	0	1
2055173	3	2012	21120		-1.160684	Yes	Northern highlands	Yes	No	38	Yes	1	6	3	9.9579754		-1.160684		-.88282013	-.10447037	.25378084	0	1	0	0	0	1	1	0	-.6235767	-1.0562136	-.10447037	.1325103	1	4	-.46310505	-.41971508	-.41971508			1	0	0	0	1
2055173	4	2014	66220		-1.0466223	Yes	Northern highlands	Yes	No	40	Yes	1	5	3	11.100738		-1.0466223		1.1427622	.11406171		0	1	0	0	0	1	1	0	-.6235767	-1.160684	.11406171	.1325103	1	4	.8270874	.31567478	.31567478			1	0	0	0	1
2055173	5	2016	83873	12322.5	.47017282	Yes	Northern highlands	Yes	No	42	Yes	1	5	4	11.337059	9.4191818	.47017282		.23632145	1.5167952		0	1	0	0	0	1	1	0	-.6235767	-1.0466223	1.5167952	.1325103	1	4	-.048932403	.28525385	.28525385	1.9178772		1	0	0	0	1
2055173	6	2018	74030	14111.25	-.14278089	Yes	Northern highlands	Yes	No	44	Yes	1	4	3	11.212226	9.5547276	-.14278089	.13554573	-.12483311	-.61295372		0	1	0	0	0	1	1	0	-.6235767	.47017282	-.61295372	.1325103	1	4	.17464343	-.29947653	-.29947653	1.6574984	-.26037884	1	0	0	0	1
2055311	1	2008	13252		.2126395	Yes	Northern highlands	Yes	No	60	Yes	1	7	4	9.4919033		.2126395					0	1	0	0	0	1	1	0	.91138142			.21413653	5	5						0	1	0	1	4
2055311	2	2010	97290		.33790195	Yes	Northern highlands	Yes	No	62	Yes	1	7	5	11.485452		.33790195		1.9935484	.12526245		0	1	0	0	0	1	1	0	.91138142	.2126395	.12526245	.21413653	5	5						0	1	0	1	4
2055311	3	2012	59460		1.1579897	Yes	Northern highlands	Yes	No	64	Yes	4	7	5	10.993059		1.1579897		-.49239254	.82008779		0	1	0	0	0	1	1	0	.91138142	.33790195	.82008779	.21413653	5	5	-.2255231	-.26686946	-.26686946			0	1	0	1	4
2055311	4	2014	75651		1.0429275	Yes	Northern highlands	Yes	No	66	Yes	1	7	4	11.233886		1.0429275		.24082661	-.11506224		0	1	0	0	0	1	1	0	.91138142	1.1579897	-.11506224	.21413653	5	5	.71146864	-.47064203	-.47064203			0	1	0	1	4
2055311	5	2016	88580	16098.75	1.4335078	Yes	Northern highlands	Yes	No	68	Yes	1	7	5	11.391662	9.6864967	1.4335078		.15777588	.3905803		0	1	0	0	0	1	1	0	.91138142	1.0429275	.3905803	.21413653	5	5	.46215999	-.30438411	-.30438411	1.7051649		0	1	0	1	4
2055311	6	2018	60880	42333.75	1.2833221	Yes	Northern highlands	Yes	No	70	Yes	1	6	4	11.01666	10.65334	1.2833221	.96684361	-.37500191	-.1501857		0	1	0	0	0	1	1	0	.91138142	1.4335078	-.1501857	.21413653	5	5	.28644583	-.6614477	-.6614477	.3633194	-1.3418455	0	1	0	1	4
2055312	1	2008	18963		-.067137115	Yes	Northern highlands	Yes	No	30	Yes	1	6	4	9.8502445		-.067137115					0	1	0	0	0	1	1	0	-.0040909215			.16104208	2	4						0	0	0	0
2055312	2	2010	83608		-.26846898	Yes	Northern highlands	Yes	No	32	Yes	1	7	4	11.333895		-.26846898		1.4836502	-.20133185		0	1	0	0	0	1	1	0	-.0040909215	-.067137115	-.20133185	.16104208	2	4						0	0	0	0
2055312	3	2012	15129	7870.5	-.80517185	Yes	Northern highlands	Yes	No	34	Yes	1	4	2	9.6243687	8.9708767	-.80517185		-1.7095261	-.53670287		0	1	0	0	0	1	1	0	-.0040909215	-.26846898	-.53670287	.16104208	2	4	-.47348109	-1.236045	-1.236045	.65349197		0	0	0	0
2055312	4	2014	60740	13713.75	-.24068491	Yes	Northern highlands	Yes	No	36	Yes	1	4	2	11.014358	9.5261545	-.24068491	.55527782	1.3899889	.56448692		0	1	0	0	0	1	1	0	-.0040909215	-.80517185	.56448692	.16104208	2	4	1.0592488	.33074006	.33074006	1.488203	.83471107	0	0	0	0
2055312	5	2016	128780	24578.75	.61884403	Yes	Northern highlands	Yes	No	38	Yes	1	4	3	11.765861	10.109637	.61884403	.58348274	.75150299	.85952896	.55527782	0	1	0	0	0	1	1	0	-.0040909215	-.24068491	.85952896	.16104208	2	4	-.33755767	1.0890607	1.0890607	1.6562233	.16802025	0	0	0	0
2055312	6	2018	61300	14177.5	.73807329	Yes	Northern highlands	Yes	No	40	Yes	1	4	3	11.023535	9.559411	.73807329	-.55022621	-.74232578	.11922926	.58348274	0	1	0	0	0	1	1	0	-.0040909215	.61884403	.11922926	.16104208	2	4	-.043684579	-.69864118	-.69864118	1.4641237	-.19209957	0	0	0	0
2055313	1	2008	26088		-.038483389	Yes	Northern highlands	Yes	No	33	Yes	1	5	2	10.16923		-.038483389					0	1	0	0	0	1	1	0	.38029391			.3091208	3	5						0	0	0	1	4
2055313	2	2010	85440		-.26199272	Yes	Northern highlands	Yes	No	35	Yes	1	5	2	11.35557		-.26199272		1.1863394	-.22350934		0	1	0	0	0	1	1	0	.38029391	-.038483389	-.22350934	.3091208	3	5						0	0	0	1	4
2055313	3	2012	49926	16297.5	.16101855	Yes	Northern highlands	Yes	No	38	Yes	1	5	4	10.818297	9.6987667	.16101855		-.53727245	.42301127		0	1	0	0	0	1	1	0	.38029391	-.26199272	.42301127	.3091208	3	5	-.038563319	-.49870914	-.49870914	1.1195307		0	0	0	1	4
2055313	4	2014	71750		.2447993	Yes	Northern highlands	Yes	No	40	Yes	1	5	4	11.180943		.2447993		.3626461	.083780751		0	1	0	0	0	1	1	0	.38029391	.16101855	.083780751	.3091208	3	5	.78152448	-.41887838	-.41887838			0	0	0	1	4
2055313	5	2016	54220	8612.5	.66930115	Yes	Northern highlands	Yes	No	42	Yes	1	5	5	10.900805	9.0609703	.66930115		-.28013802	.42450184		0	1	0	0	0	1	1	0	.38029391	.2447993	.42450184	.3091208	3	5	.45137757	-.73151559	-.73151559	1.8398352		0	0	0	1	4
2055313	6	2018	188818	8148.75	1.5071206	Yes	Northern highlands	Yes	No	44	Yes	1	6	5	12.148539	9.00562	1.5071206	-.055350304	1.2477331	.83781946		0	1	0	0	0	1	1	0	.38029391	.66930115	.83781946	.3091208	3	5	.82556778	.42216536	.42216536	3.1429186	1.3030834	0	0	0	1	4
2057151	1	2008	12780		-.11430416	Yes	Northern highlands	Yes	No	33	Yes	1	7	5	9.455637		-.11430416					0	1	0	0	0	1	1	0	1.3716421			.56126755	5	5						0	1	0	1	4
2057151	2	2010	112355	6386.5	-.57794583	Yes	Northern highlands	Yes	No	35	Yes	1	7	5	11.629418	8.7619419	-.57794583		2.1737814	-.46364167		0	1	0	0	0	1	1	0	1.3716421	-.11430416	-.46364167	.56126755	5	5				2.8674765		0	1	0	1	4
2057151	3	2012	76696	16098.75	1.9164966	Yes	Northern highlands	Yes	No	37	Yes	2	7	5	11.247604	9.6864967	1.9164966	.92455482	-.381814	2.4944425		0	1	0	0	0	1	1	0	1.3716421	-.57794583	2.4944425	.56126755	5	5	-.18747181	-.1943422	-.1943422	1.5611076	-1.3063688	0	1	0	1	4
2057151	4	2014	38890		1.3841985	Yes	Northern highlands	Yes	No	39	Yes	2	4	4	10.568493		1.3841985		-.67911148	-.53229809	.92455482	0	1	0	0	0	1	1	0	1.3716421	1.9164966	-.53229809	.56126755	5	5	.67937011	-1.3584815	-1.3584815			0	1	0	1	4
2057151	5	2016	78074	18152.5	2.9293742	Yes	Northern highlands	Yes	No	41	Yes	2	4	4	11.265412	9.8065634	2.9293742		.69691944	1.5451757		0	1	0	0	0	1	1	0	1.3716421	1.3841985	1.5451757	.56126755	5	5	.80778921	-.11086979	-.11086979	1.458849		0	1	0	1	4
2057151	6	2018	168410	45447.5	2.6920335	Yes	Northern highlands	Yes	No	43	Yes	1	4	4	12.034157	10.724313	2.6920335	.9177494	.76874447	-.23734069		0	1	0	0	0	1	1	0	1.3716421	2.9293742	-.23734069	.56126755	5	5	.081163973	.68758053	.68758053	1.309844	-.14900494	0	1	0	1	4
2057152	1	2008	25636		.030318826	Yes	Northern highlands	Yes	No	53	Yes	1	6	6	10.151752		.030318826					0	1	0	0	0	1	1	0	-.28884891			.0060266317	2	3						0	0	0	0
2057152	2	2010	99208		-.56833178	Yes	Northern highlands	Yes	No	55	Yes	1	7	6	11.504974		-.56833178		1.3532219	-.59865057		0	1	0	0	0	1	1	0	-.28884891	.030318826	-.59865057	.0060266317	2	3						0	0	0	0
2057152	3	2012	20216	9473.75	-.88623595	Yes	Northern highlands	Yes	No	57	Yes	1	4	4	9.9142294	9.1562805	-.88623595		-1.590745	-.31790417		0	1	0	0	0	1	1	0	-.28884891	-.56833178	-.31790417	.0060266317	2	3	-.34735361	-1.2433914	-1.2433914	.75794888		0	0	0	0
2057152	4	2014	32380		-.23882006	Yes	Northern highlands	Yes	No	59	Yes	1	5	4	10.385296		-.23882006		.47106647	.64741588		0	1	0	0	0	1	1	0	-.28884891	-.88623595	.64741588	.0060266317	2	3	1.1427588	-.67169237	-.67169237			0	0	0	0
2057152	5	2016	25150	5220.5	-.13047647	Yes	Northern highlands	Yes	No	61	Yes	1	5	4	10.132613	8.5603485	-.13047647		-.25268269	.10834359		0	1	0	0	0	1	1	0	-.28884891	-.23882006	.10834359	.0060266317	2	3	.12716535	-.37984803	-.37984803	1.5722647		0	0	0	0
2057152	6	2018	73529	13382.5	.06045197	Yes	Northern highlands	Yes	No	63	Yes	1	6	4	11.205435	9.5017033	.06045197	.94135475	1.0728216	.19092844		0	1	0	0	0	1	1	0	-.28884891	-.13047647	.19092844	.0060266317	2	3	.54061824	.53220338	.53220338	1.7037315	.13146687	0	0	0	0
2057153	1	2008	14765		.36082804	Yes	Northern highlands	Yes	No	45	Yes	1	6	5	9.6000147		.36082804					0	1	0	0	0	1	1	0	.051751126			-.011336416	3	3						0	0	0	0
2057153	2	2010	26440		-.90876579	Yes	Northern highlands	Yes	No	47	Yes	1	4	3	10.182633		-.90876579		.58261871	-1.2695938		0	1	0	0	0	1	1	0	.051751126	.36082804	-1.2695938	-.011336416	3	3						0	0	0	0
2057153	3	2012	43860		.18386292	Yes	Northern highlands	Yes	No	49	Yes	1	6	4	10.688758		.18386292		.5061245	1.0926287		0	1	0	0	0	1	1	0	.051751126	-.90876579	1.0926287	-.011336416	3	3	.24580605	.26031843	.26031843			0	0	0	0
2057153	4	2014	72184		-.070552573	Yes	Northern highlands	Yes	No	51	Yes	1	5	4	11.186974		-.070552573		.49821568	-.25441551		0	1	0	0	0	1	1	0	.051751126	.18386292	-.25441551	-.011336416	3	3	.1889174	.30929828	.30929828			0	0	0	0
2057153	5	2016	67644	20802.5	.44098815	Yes	Northern highlands	Yes	No	53	Yes	1	5	4	11.122014	9.9428282	.44098815		-.064959526	.51154071		0	1	0	0	0	1	1	0	.051751126	-.070552573	.51154071	-.011336416	3	3	.17700209	-.24196161	-.24196161	1.1791859		0	0	0	0
2057153	6	2018	122467	17357.5	.30414599	Yes	Northern highlands	Yes	No	55	Yes	1	5	4	11.715597	9.7617798	.30414599	-.18104839	.59358311	-.13684216		0	1	0	0	0	1	1	0	.051751126	.44098815	-.13684216	-.011336416	3	3	.43435442	.15922867	.15922867	1.9538174	.7746315	0	0	0	0
2057311	1	2008	13810		-1.3698052	Yes	Northern highlands	Yes	No	39	Yes	1	4	1	9.5331478		-1.3698052					0	1	0	0	0	1	1	0	-.90899277			.20101032	1	5						1	0	0	1	4
2057311	2	2010	37440		-.55209017	Yes	Northern highlands	Yes	No	41	Yes	1	4	3	10.530495		-.55209017		.99734688	.81771505		0	1	0	0	0	1	1	0	-.90899277	-1.3698052	.81771505	.20101032	1	5						1	0	0	1	4
2057311	3	2012	14640		-1.4816461	Yes	Northern highlands	Yes	No	43	Yes	1	4	3	9.5915127		-1.4816461		-.93898201	-.92955589		0	1	0	0	0	1	1	0	-.90899277	-.55209017	-.92955589	.20101032	1	5	-.18652856	-.75245345	-.75245345			1	0	0	1	4
2057311	4	2014	58470		-1.3791349	Yes	Northern highlands	Yes	No	45	Yes	1	4	4	10.976269		-1.3791349		1.3847561	.10251117		0	1	0	0	0	1	1	0	-.90899277	-1.4816461	.10251117	.20101032	1	5	.85871798	.52603811	.52603811			1	0	0	1	4
2057311	5	2016	24690	7287.5	-.30652651	Yes	Northern highlands	Yes	No	47	Yes	1	4	4	10.114154	8.8939161	-.30652651		-.86211491	1.0726084		0	1	0	0	0	1	1	0	-.90899277	-1.3791349	1.0726084	.20101032	1	5	-.28389272	-.57822216	-.57822216	1.2202377		1	0	0	1	4
2057311	6	2018	80990	25705	-.36475357	Yes	Northern highlands	Yes	No	49	Yes	1	6	5	11.302081	10.154441	-.36475357	1.2605247	1.1879272	-.058227062		0	1	0	0	0	1	1	0	-.90899277	-.30652651	-.058227062	.20101032	1	5	1.0684118	.11951542	.11951542	1.1476402	-.072597504	1	0	0	1	4
2057312	1	2008	23510	5233.75	-.064901024	Yes	Northern highlands	No	No	74	No	1	5	4	10.065181	8.5628834	-.064901024					0	1	0	0	1	0	1	0	-.39659616			-.080904737	1	2				1.5022974		1	0	0	0	1
2057312	2	2010	67210		-.29488897	Yes	Northern highlands	No	No	76	No	1	4	3	11.115578		-.29488897		1.0503969	-.22998795		0	1	0	0	1	0	1	0	-.39659616	-.064901024	-.22998795	-.080904737	1	2						1	0	0	0	1
2057312	3	2012	29330		-.95282137	Yes	Northern highlands	No	No	78	No	1	4	3	10.286366		-.95282137		-.82921124	-.6579324		0	1	0	0	1	0	1	0	-.39659616	-.29488897	-.6579324	-.080904737	1	2	-.48788947	-.34132177	-.34132177			1	0	0	0	1
2057312	4	2014	78923		-.68637711	Yes	Northern highlands	No	No	80	No	1	5	4	11.276228		-.68637711		.98986149	.26644427		0	1	0	0	1	0	1	0	-.39659616	-.95282137	.26644427	-.080904737	1	2	.60808402	.38177747	.38177747			1	0	0	0	1
2057312	5	2016	76160	16562.5	.08883629	Yes	Northern highlands	Yes	No	57	Yes	1	5	4	11.240592	9.7148962	.08883629		-.035635948	.77521342		0	1	0	0	0	1	1	0	-.39659616	-.68637711	.77521342	-.080904737	1	2	-.092914961	.057279013	.057279013	1.5256958		1	0	0	0	1
2057312	6	2018	14540	4372.5	-.46942475	Yes	Northern highlands	Yes	No	59	Yes	1	2	2	9.5846586	8.38309	-.46942475	-1.3318062	-1.6559334	-.55826104		0	1	0	0	0	1	1	0	-.39659616	.08883629	-.55826104	-.080904737	1	2	-.090074934	-1.5658585	-1.5658585	1.2015686	-.3241272	1	0	0	0	1
2057313	1	2008	24750		-.16772096	Yes	Northern highlands	Yes	No	33	Yes	1	4	3	10.116581		-.16772096					0	1	0	0	0	1	1	0	-.10240795			-.0053329975	2	3						0	0	0	0
2057313	2	2010	70354		.11190853	Yes	Northern highlands	Yes	No	35	Yes	1	5	4	11.161295		.11190853		1.044714	.27962947		0	1	0	0	0	1	1	0	-.10240795	-.16772096	.27962947	-.0053329975	2	3						0	0	0	0
2057313	3	2012	34000		-.53547794	Yes	Northern highlands	Yes	No	37	Yes	1	5	5	10.434115		-.53547794		-.72717953	-.64738643		0	1	0	0	0	1	1	0	-.10240795	.11190853	-.64738643	-.0053329975	2	3	.15999596	-.8871755	-.8871755			0	0	0	0
2057313	4	2014	48415		-.021521891	Yes	Northern highlands	Yes	No	39	Yes	1	4	4	10.787565		-.021521891		.35344982	.51395607		0	1	0	0	0	1	1	0	-.10240795	-.53547794	.51395607	-.0053329975	2	3	.80325949	-.44980964	-.44980964			0	0	0	0
2057313	5	2016	56280	9871.25	.19275059	Yes	Northern highlands	Yes	No	41	Yes	1	3	3	10.938094	9.197382	.19275059		.15052891	.21427248		0	1	0	0	0	1	1	0	-.10240795	-.021521891	.21427248	-.0053329975	2	3	.063236997	.087291911	.087291911	1.7407122		0	0	0	0
2057313	6	2018	292597	13250	-.19438599	Yes	Northern highlands	Yes	No	43	Yes	1	4	4	12.586552	9.4917526	-.19438599	.29437065	1.6484575	-.38713658		0	1	0	0	0	1	1	0	-.10240795	.19275059	-.38713658	-.0053329975	2	3	.34612745	1.3023301	1.3023301	3.094799	1.3540869	0	0	0	0
2058231	1	2008	23601	4306.25	-.43210888	Yes	Northern highlands	Yes	No	51	Yes	1	8	5	10.069044	8.3678226	-.43210888					0	1	0	0	0	1	1	0	.47371519			.12230662	4	4				1.7012215		0	0	0	0
2058231	2	2010	46770		-.0058992687	Yes	Northern highlands	Yes	No	53	Yes	1	5	4	10.752997		-.0058992687		.68395329	.4262096		0	1	0	0	0	1	1	0	.47371519	-.43210888	.4262096	.12230662	4	4						0	0	0	0
2058231	3	2012	29114	9553.25	-.10860795	Yes	Northern highlands	Yes	No	55	Yes	1	5	5	10.278975	9.1646366	-.10860795		-.47402287	-.10270868		0	1	0	0	0	1	1	0	.47371519	-.0058992687	-.10270868	.12230662	4	4	.19318596	-.66720885	-.66720885	1.1143379		0	0	0	0
2058231	4	2014	40559		1.0740404	Yes	Northern highlands	Yes	No	57	Yes	1	5	5	10.610513		1.0740404		.3315382	1.1826484		0	1	0	0	0	1	1	0	.47371519	-.10860795	1.1826484	.12230662	4	4	.73897767	-.40743947	-.40743947			0	0	0	0
2058231	5	2016	184680	38425	2.1354427	Yes	Northern highlands	No	No	53	No	1	8	5	12.12638	10.556463	2.1354427		1.5158672	1.0614023		0	1	0	0	1	0	1	0	.47371519	1.0740404	1.0614023	.12230662	4	4	.61453289	.90133435	.90133435	1.5699167		0	0	0	0
2058231	6	2018	68946	10997.5	.17942414	Yes	Northern highlands	No	No	55	No	1	5	3	11.141079	9.3054228	.17942414	-1.2510405	-.98530102	-1.9560186		0	1	0	0	1	0	1	0	.47371519	2.1354427	-1.9560186	.12230662	4	4	-.45424756	-.53105348	-.53105348	1.8356562	.26573944	0	0	0	0
2058232	1	2008	20322	14045	-.27030793	Yes	Northern highlands	Yes	No	45	Yes	1	8	4	9.9194593	9.5500221	-.27030793					0	1	0	0	0	1	1	0	.66887206			.35928494	4	5				.36943722		0	0	0	1	4
2058232	2	2010	33118	5538.5	-.43283039	Yes	Northern highlands	Yes	No	47	Yes	1	9	5	10.407832	8.6194792	-.43283039	-.93054295	.4883728	-.16252246		0	1	0	0	0	1	1	0	.66887206	-.27030793	-.16252246	.35928494	4	5				1.788353	1.4189157	0	0	0	1	4
2058232	3	2012	60900		.5121097	Yes	Northern highlands	Yes	No	49	Yes	1	9	5	11.016989		.5121097		.60915661	.94494009	-.93054295	0	1	0	0	0	1	1	0	.66887206	-.43283039	.94494009	.35928494	4	5	.64821237	-.039055739	-.039055739			0	0	0	1	4
2058232	4	2014	29695		1.1326044	Yes	Northern highlands	Yes	No	51	Yes	1	8	5	10.298734		1.1326044		-.71825504	.62049466		0	1	0	0	0	1	1	0	.66887206	.5121097	.62049466	.35928494	4	5	.49565682	-1.2139119	-1.2139119			0	0	0	1	4
2058232	5	2016	67160	26102.5	1.54554	Yes	Northern highlands	Yes	No	53	Yes	1	8	6	11.114833	10.169786	1.54554		.81609917	.41293561		0	1	0	0	0	1	1	0	.66887206	1.1326044	.41293561	.35928494	4	5	1.2456186	-.42951941	-.42951941	.94504642		0	0	0	1	4
2058232	6	2018	1008691	54272	1.5261167	Yes	Northern highlands	Yes	No	55	Yes	1	8	5	13.824164	10.901764	1.5261167	.73197746	2.7093315	-.019423246		0	1	0	0	0	1	1	0	.66887206	1.54554	-.019423246	.35928494	4	5	.36380213	2.3455293	2.3455293	2.9224005	1.977354	0	0	0	1	4
2058233	1	2008	40270		-.014969002	Yes	Northern highlands	Yes	No	51	Yes	1	4	3	10.603362		-.014969002					0	1	0	0	0	1	1	0	.15777597			.069046058	3	4						0	0	0	0
2058233	2	2010	91350	20338.75	.079045571	Yes	Northern highlands	Yes	No	53	Yes	1	4	3	11.422454	9.9202833	.079045571		.8190918	.09401457		0	1	0	0	0	1	1	0	.15777597	-.014969002	.09401457	.069046058	3	4				1.5021706		0	0	0	0
2058233	3	2012	80059		.37485817	Yes	Northern highlands	Yes	No	55	Yes	1	6	4	11.290519		.37485817		-.13193512	.29581261		0	1	0	0	0	1	1	0	.15777597	.079045571	.29581261	.069046058	3	4	.083880432	-.21581554	-.21581554			0	0	0	0
2058233	4	2014	102400	29945	.19216916	Yes	Northern highlands	Yes	No	57	Yes	1	5	4	11.536642	10.307117	.19216916		.24612331	-.18268901		0	1	0	0	0	1	1	0	.15777597	.37485817	-.18268901	.069046058	3	4	.45108262	-.2049593	-.2049593	1.2295246		0	0	0	0
2059512	1	2008	17990		-1.1059521	Yes	Northern highlands	Yes	No	30	Yes	1	3	2	9.7975712		-1.1059521					0	1	0	0	0	1	1	0	-.69015247			.28361049	1	5						1	0	0	1	4
2059512	2	2010	25620		-1.0152457	Yes	Northern highlands	Yes	No	32	Yes	1	3	2	10.151129		-1.0152457		.35355759	.090706468		0	1	0	0	0	1	1	0	-.69015247	-1.1059521	.090706468	.28361049	1	5						1	0	0	1	4
2059512	3	2012	35850	6943	-1.0614333	Yes	Northern highlands	Yes	No	34	Yes	1	3	2	10.487099	8.8454895	-1.0614333		.33596992	-.046187639		0	1	0	0	0	1	1	0	-.69015247	-1.0152457	-.046187639	.28361049	1	5	-.0036932244	.33966315	.33966315	1.6416092		1	0	0	1	4
2059512	4	2014	16340		-1.2463781	Yes	Northern highlands	Yes	No	36	Yes	1	3	2	9.7013712		-1.2463781		-.7857275	-.18494475		0	1	0	0	0	1	1	0	-.69015247	-1.0614333	-.18494475	.28361049	1	5	-.010914944	-.77481258	-.77481258			1	0	0	1	4
2059512	5	2016	17485	5432.5	-.024006015	Yes	Northern highlands	Yes	No	38	Yes	1	3	2	9.7690983	8.6001549	-.024006015		.067727089	1.2223721		0	1	0	0	0	1	1	0	-.69015247	-1.2463781	1.2223721	.28361049	1	5	.51728398	-.44955686	-.44955686	1.1689434		1	0	0	1	4
2059512	6	2018	58936	7420	.31210026	Yes	Northern highlands	Yes	No	40	Yes	1	3	3	10.984207	8.9119339	.31210026	.31177902	1.2151089	.33610627		0	1	0	0	0	1	1	0	-.69015247	-.024006015	.33610627	.28361049	1	5	.20966902	1.0054399	1.0054399	2.0722733	.90332985	1	0	0	1	4
2059513	1	2008	22970		-.96515471	Yes	Northern highlands	Yes	No	35	Yes	1	5	3	10.041945		-.96515471					0	1	0	0	0	1	1	0	.36185741			.48427016	3	5						0	0	0	1	4
2059513	2	2010	64635		.11624195	Yes	Northern highlands	Yes	No	37	Yes	1	5	4	11.076511		.11624195		1.0345669	1.0813967		0	1	0	0	0	1	1	0	.36185741	-.96515471	1.0813967	.48427016	3	5						0	0	0	1	4
2059513	3	2012	18378	5035	-.10882591	Yes	Northern highlands	Yes	No	39	Yes	1	4	4	9.8189096	8.524169	-.10882591		-1.2576017	-.22506787		0	1	0	0	0	1	1	0	.36185741	.11624195	-.22506787	.48427016	3	5	-.051071674	-1.2065301	-1.2065301	1.2947407		0	0	0	1	4
2059513	4	2014	50865	12123.75	.055933952	Yes	Northern highlands	Yes	No	41	Yes	1	4	4	10.83693	9.4029217	.055933952	.87875271	1.0180206	.16475987		0	1	0	0	0	1	1	0	.36185741	-.10882591	.16475987	.48427016	3	5	1.0447288	-.026708143	-.026708143	1.4340086	.13926792	0	0	0	1	4
2059513	5	2016	78180	4372.5	1.6167531	Yes	Northern highlands	Yes	No	43	Yes	1	6	5	11.266769	8.38309	1.6167531	-1.0198317	.42983913	1.5608191	.87875271	0	1	0	0	0	1	1	0	.36185741	.055933952	1.5608191	.48427016	3	5	.20392148	.22591765	.22591765	2.8836794	1.4496708	0	0	0	1	4
2059513	6	2018	87880	19610	1.4561961	Yes	Northern highlands	Yes	No	45	Yes	1	7	5	11.383727	9.8837948	1.4561961	1.5007048	.11695766	-.16055703	-1.0198317	0	1	0	0	0	1	1	0	.36185741	1.6167531	-.16055703	.48427016	3	5	.551633	-.43467534	-.43467534	1.4999323	-1.3837471	0	0	0	1	4
2059651	1	2008	4875		-1.4952242	Yes	Northern highlands	Yes	No	35	Yes	1	5	3	8.4918756		-1.4952242					0	1	0	0	0	1	1	0	.00022813801			.59055078	2	5						0	0	0	1	4
2059651	2	2010	35790		-1.0001519	Yes	Northern highlands	Yes	No	37	Yes	1	5	4	10.485424		-1.0001519		1.9935484	.49507236		0	1	0	0	0	1	1	0	.00022813801	-1.4952242	.49507236	.59055078	2	5						0	0	0	1	4
2059651	3	2012	32010		-.12154061	Yes	Northern highlands	Yes	No	39	Yes	1	5	4	10.373804		-.12154061		-.11161995	.87861127		0	1	0	0	0	1	1	0	.00022813801	-1.0001519	.87861127	.59055078	2	5	-.43788189	.32626194	.32626194			0	0	0	1	4
2059651	4	2014	33540	10732.5	.088830359	Yes	Northern highlands	Yes	No	41	Yes	1	5	4	10.420494	9.2810316	.088830359		.046689987	.21037096		0	1	0	0	0	1	1	0	.00022813801	-.12154061	.21037096	.59055078	2	5	.56723571	-.52054572	-.52054572	1.1394625		0	0	0	1	4
2059651	5	2016	30560	9606.25	1.0719256	Yes	Northern highlands	Yes	No	43	Yes	1	5	5	10.327447	9.1701689	1.0719256	-.11086273	-.093047142	.98309529		0	1	0	0	0	1	1	0	.00022813801	.088830359	.98309529	.59055078	2	5	.59672022	-.68976736	-.68976736	1.1572781	.01781559	0	0	0	1	4
2059651	6	2018	76420	20670	1.4575295	Yes	Northern highlands	Yes	No	45	Yes	4	8	6	11.243999	9.9364386	1.4575295	.76626968	.91655254	.3856039	-.11086273	0	1	0	0	0	1	1	0	.00022813801	1.0719256	.3856039	.59055078	2	5	1.1362067	-.21965419	-.21965419	1.3075609	.15028286	0	0	0	1	4
2171191	1	2008	127330	18947.5	1.544623	Yes	Northern lowlands	Yes	Yes	62	Yes	4	5	4	11.754538	9.8494272	1.544623					1	0	0	0	0	1	0	1	.051945399			-.45341548	3	1				1.9051104		0	0	1	0	3
2171191	2	2010	350910		.66856682	Yes	Northern lowlands	Yes	Yes	64	Yes	4	5	4	12.768285		.66856682		1.0137472	-.87605619		1	0	0	0	0	1	0	1	.051945399	1.544623	-.87605619	-.45341548	3	1						0	0	1	0	3
2171191	3	2012	74700		-.14021918	Yes	Northern lowlands	Yes	Yes	66	Yes	2	2	1	11.221235		-.14021918		-1.5470495	-.80878603		1	0	0	0	0	1	0	1	.051945399	.66856682	-.80878603	-.45341548	3	1	-.73249859	-.81455094	-.81455094			0	0	1	0	3
2171191	4	2014	53750	15635	-.7883116	Yes	Northern lowlands	Yes	Yes	68	Yes	4	2	1	10.892099	9.6572676	-.7883116		-.32913589	-.64809239		1	0	0	0	0	1	0	1	.051945399	-.14021918	-.64809239	-.45341548	3	1	.58074921	-.90988511	-.90988511	1.2348318		0	0	1	0	3
2171191	5	2016	139636	36437.5	-.25053236	Yes	Northern lowlands	Yes	Yes	70	Yes	3	6	2	11.846794	10.503354	-.25053236	.8460865	.95469475	.53777921		1	0	0	0	0	1	0	1	.051945399	-.7883116	.53777921	-.45341548	3	1	.3657364	.58895832	.58895832	1.3434401	.10860825	0	0	1	0	3
2171191	6	2018	226300	24645	-.72245431	Yes	Northern lowlands	Yes	Yes	72	Yes	1	6	2	12.329617	10.112329	-.72245431	-.39102459	.48282242	-.47192195	.8460865	1	0	0	0	0	1	0	1	.051945399	-.25053236	-.47192195	-.45341548	3	1	-.35976797	.84259039	.84259039	2.2172871	.87384701	0	0	1	0	3
2171193	1	2008	33153		1.8979127	Yes	Northern lowlands	Yes	Yes	48	Yes	1	4	4	10.408889		1.8979127					1	0	0	0	0	1	0	1	.79841143			-.1403372	4	2						0	0	0	0
2171193	2	2010	47660	14310	.56193548	Yes	Northern lowlands	Yes	Yes	50	Yes	1	2	2	10.771848	9.5687141	.56193548		.36295891	-1.3359773		1	0	0	0	0	1	0	1	.79841143	1.8979127	-1.3359773	-.1403372	4	2				1.2031336		0	0	0	0
2171193	3	2012	29820	13780	.085730888	Yes	Northern lowlands	Yes	Yes	52	Yes	1	2	2	10.302935	9.5309734	.085730888	-.037740707	-.46891308	-.4762046		1	0	0	0	0	1	0	1	.79841143	.56193548	-.4762046	-.1403372	4	2	-.22824019	-.24067289	-.24067289	.77196121	-.43117237	0	0	0	0
2171193	4	2014	30150		-.082141452	Yes	Northern lowlands	Yes	Yes	54	Yes	1	2	2	10.31394		-.082141452		.011005402	-.16787234	-.037740707	1	0	0	0	0	1	0	1	.79841143	.085730888	-.16787234	-.1403372	4	2	.15941243	-.14840703	-.14840703			0	0	0	0
2171193	5	2016	197963	71682.5	1.1308041	Yes	Northern lowlands	Yes	Yes	56	Yes	1	3	3	12.195835	11.180002	1.1308041		1.8818951	1.2129455		1	0	0	0	0	1	0	1	.79841143	-.082141452	1.2129455	-.1403372	4	2	.11117068	1.7707244	1.7707244	1.0158329		0	0	0	0
2171193	6	2018	125400	13117.5	1.1962268	Yes	Northern lowlands	Yes	Yes	58	Yes	1	3	3	11.739264	9.4817028	1.1962268	-1.6982994	-.45657158	.065422773		1	0	0	0	0	1	0	1	.79841143	1.1308041	.065422773	-.1403372	4	2	-.81183833	.35526675	.35526675	2.2575607	1.2417278	0	0	0	0
2171211	1	2008	73250	23585	1.2672215	No	Northern lowlands	Yes	Yes	55	Yes	1	5	5	11.201633	10.068366	1.2672215					1	0	0	0	0	1	0	1	.50312066			-.49257275	4	1				1.1332674		0	0	1	0	3
2171211	2	2010	64357	28156.25	2.1606903	No	Northern lowlands	Yes	Yes	57	Yes	2	6	5	11.072201	10.245524	2.1606903	.17715836	-.12943268	.89346886		1	0	0	0	0	1	0	1	.50312066	1.2672215	.89346886	-.49257275	4	1				.82667637	-.30659103	0	0	1	0	3
2171211	3	2012	78174	29415	-.031733342	No	Northern lowlands	Yes	Yes	59	Yes	3	3	3	11.266692	10.28926	-.031733342	.043735504	.19449139	-2.1924236	.17715836	1	0	0	0	0	1	0	1	.50312066	2.1606903	-2.1924236	-.49257275	4	1	.24282841	-.04833702	-.04833702	.97743225	.15075588	0	0	1	0	3
2171211	4	2014	181876		.80957723	No	Northern lowlands	Yes	Yes	61	Yes	3	4	4	12.11108		.80957723		.84438801	.84131056	.043735504	1	0	0	0	0	1	0	1	.50312066	-.031733342	.84131056	-.49257275	4	1	.27023369	.57415432	.57415432			0	0	1	0	3
2171211	5	2016	236240	43089	.0086106462	No	Northern lowlands	Yes	Yes	63	Yes	3	5	4	12.372603	10.671023	.0086106462		.26152325	-.80096656		1	0	0	0	0	1	0	1	.50312066	.80957723	-.80096656	-.49257275	4	1	.01755874	.24396451	.24396451	1.70158		0	0	1	0	3
2171211	6	2018	216276	65852.5	-1.1956425	No	Northern lowlands	Yes	Yes	65	Yes	3	6	4	12.28431	11.095173	-1.1956425	.42414951	-.088293076	-1.2042531		1	0	0	0	0	1	0	1	.50312066	.0086106462	-1.2042531	-.49257275	4	1	.36269197	-.45098504	-.45098504	1.1891375	-.51244259	0	0	1	0	3
2171213	1	2008	39635		-1.1963729	No	Northern lowlands	No	Yes	52	No	4	2	2	10.587468		-1.1963729					1	0	0	0	1	0	0	1	-.83866447			-.042940184	1	3						1	0	0	0	1
2171213	2	2010	24100		-.47638884	No	Northern lowlands	No	Yes	54	No	4	2	2	10.089967		-.47638884		-.49750137	.71998405		1	0	0	0	1	0	0	1	-.83866447	-1.1963729	.71998405	-.042940184	1	3						1	0	0	0	1
2171213	3	2012	20600		-1.340694	No	Northern lowlands	No	Yes	56	No	1	2	2	9.9330463		-1.340694		-.15692043	-.86430514		1	0	0	0	1	0	0	1	-.83866447	-.47638884	-.86430514	-.042940184	1	3	.15752529	-.31444573	-.31444573			1	0	0	0	1
2171213	4	2014	272548		-.37875813	No	Northern lowlands	No	Yes	58	No	1	2	2	12.51557		-.37875813		2.5825233	.96193582		1	0	0	0	1	0	0	1	-.83866447	-1.340694	.96193582	-.042940184	1	3	-.023384647	2.6059079	2.6059079			1	0	0	0	1
2171213	5	2016	84768	53106	-.22869931	No	Northern lowlands	No	Yes	60	No	1	2	2	11.347673	10.880045	-.22869931		-1.1678963	.15005882		1	0	0	0	1	0	0	1	-.83866447	-.37875813	.15005882	-.042940184	1	3	-1.3675853	.19968902	.19968902	.46762848		1	0	0	0	1
2171213	6	2018	54480	10335	-1.4110738	No	Northern lowlands	No	Yes	62	No	1	2	2	10.905589	9.2432919	-1.4110738	-1.6367531	-.44208431	-1.1823745		1	0	0	0	1	0	0	1	-.83866447	-.22869931	-1.1823745	-.042940184	1	3	.43537098	-.87745529	-.87745529	1.6622972	1.1946688	1	0	0	0	1
2171251	1	2008	35430	8837.75	.13327029	Yes	Northern lowlands	No	Yes	64	No	1	5	3	10.475314	9.0867872	.13327029					1	0	0	0	1	0	0	1	.77816749			.18302503	4	4				1.3885269		0	0	0	0
2171251	2	2010	59190	10957.75	1.0703119	Yes	Northern lowlands	No	Yes	66	No	1	5	3	10.988508	9.3018026	1.0703119	.21501541	.51319408	.93704164		1	0	0	0	1	0	0	1	.77816749	.13327029	.93704164	.18302503	4	4				1.6867056	.29817867	0	0	0	0
2171251	3	2012	42820	10626.5	.85034984	Yes	Northern lowlands	No	Yes	68	No	1	5	3	10.664761	9.2711058	.85034984	-.030696869	-.32374763	-.21996206	.21501541	1	0	0	0	1	0	0	1	.77816749	1.0703119	-.21996206	.18302503	4	4	-.07039579	-.25335184	-.25335184	1.3936548	-.29305077	0	0	0	0
2171251	4	2014	75476		.64265263	Yes	Northern lowlands	No	Yes	68	No	1	5	3	11.23157		.64265263		.56680965	-.20769721	-.030696869	1	0	0	0	1	0	0	1	.77816749	.85034984	-.20769721	.18302503	4	4	.33546591	.23134375	.23134375			0	0	0	0
2171251	5	2016	118562	34450	.924025	Yes	Northern lowlands	No	Yes	70	No	1	5	3	11.683191	10.447265	.924025		.45162106	.28137237		1	0	0	0	1	0	0	1	.77816749	.64265263	.28137237	.18302503	4	4	-.11214639	.56376743	.56376743	1.2359266		0	0	0	0
2171251	6	2018	133014	25307.5	1.0483954	Yes	Northern lowlands	No	Yes	72	No	1	5	4	11.798209	10.138856	1.0483954	-.30840874	.11501789	.1243704		1	0	0	0	1	0	0	1	.77816749	.924025	.1243704	.18302503	4	4	.049966909	.065050982	.065050982	1.6593533	.42342663	0	0	0	0
2171252	1	2008	89430	229026.25	1.2253299	Yes	Northern lowlands	Yes	No	52	Yes	1	5	5	11.401212	12.341592	1.2253299					1	0	0	0	0	1	1	0	1.2972473			.01015532	5	3				-.9403801		0	1	0	0	2
2171252	2	2010	155580	22657.5	2.9135389	Yes	Northern lowlands	Yes	No	55	Yes	1	6	6	11.954915	10.028246	2.9135389	-2.3133459	.55370331	1.6882091		1	0	0	0	0	1	1	0	1.2972473	1.2253299	1.6882091	.01015532	5	3				1.9266691	2.8670492	0	1	0	0	2
2171252	3	2012	98300		1.1312534	Yes	Northern lowlands	Yes	No	57	Yes	1	4	4	11.495779		1.1312534		-.45913601	-1.7822856	-2.3133459	1	0	0	0	0	1	1	0	1.2972473	2.9135389	-1.7822856	.01015532	5	3	.040360324	-.49949634	-.49949634			0	1	0	0	2
2171252	4	2014	119782		.72898626	Yes	Northern lowlands	No	Yes	52	No	1	3	3	11.693429		.72898626		.19764996	-.4022671		1	0	0	0	1	0	0	1	1.2972473	1.1312534	-.4022671	.01015532	5	3	.3706595	-.17300954	-.17300954			0	1	0	0	2
2171252	5	2016	166360	51807.5	.50826877	Yes	Northern lowlands	No	Yes	53	No	1	4	4	12.02191	10.85529	.50826877		.32848072	-.22071749		1	0	0	0	1	0	0	1	1.2972473	.72898626	-.22071749	.01015532	5	3	.24452394	.083956778	.083956778	1.1666193		0	1	0	0	2
2171252	6	2018	171224	33257.5	1.2761065	Yes	Northern lowlands	No	Yes	55	No	1	6	4	12.050728	10.412036	1.2761065	-.44325447	.02881813	.7678377		1	0	0	0	1	0	0	1	1.2972473	.50826877	.7678377	.01015532	5	3	.32179454	-.29297641	-.29297641	1.6386919	.4720726	0	1	0	0	2
2171253	1	2008	92850	22657.5	.82785785	Yes	Northern lowlands	No	Yes	58	Yes	3	4	4	11.438741	10.028246	.82785785					1	0	0	0	1	0	0	1	.055074498			-.59181249	3	1				1.4104948		0	0	1	0	3
2171253	2	2010	169960	17887.5	1.0105538	Yes	Northern lowlands	No	Yes	60	Yes	5	4	4	12.043319	9.7918577	1.0105538	-.23638821	.60457802	.18269598		1	0	0	0	1	0	0	1	.055074498	.82785785	.18269598	-.59181249	3	1				2.251461	.84096622	0	0	1	0	3
2171253	3	2012	71600		-.67053413	Yes	Northern lowlands	No	Yes	62	Yes	1	2	2	11.17885		-.67053413		-.86446857	-1.681088	-.23638821	1	0	0	0	1	0	0	1	.055074498	1.0105538	-1.681088	-.59181249	3	1	-.42416248	-.4403061	-.4403061			0	0	1	0	3
2171253	4	2014	69940	13117.5	-.94757956	Yes	Northern lowlands	No	Yes	64	Yes	5	2	1	11.155393	9.4817028	-.94757956		-.023457527	-.27704543		1	0	0	0	1	0	0	1	.055074498	-.67053413	-.27704543	-.59181249	3	1	.32483369	-.34829122	-.34829122	1.6736898		0	0	1	0	3
2171271	1	2008	13150	6545.5	-.35984826	Yes	Northern lowlands	Yes	Yes	79	No	1	5	2	9.4841766	8.7865334	-.35984826					1	0	0	0	0	1	0	1	.12455197			.16197123	3	4				.69764328		0	0	0	0
2171271	2	2010	57000		.34793064	No	Northern lowlands	Yes	Yes	81	Yes	1	2	1	10.950807		.34793064		1.46663	.70777893		1	0	0	0	0	1	0	1	.12455197	-.35984826	.70777893	.16197123	3	4						0	0	0	0
2171271	3	2012	92160	14310	.38406011	No	Northern lowlands	Yes	Yes	83	Yes	1	2	1	11.431281	9.5687141	.38406011		.48047447	.036129475		1	0	0	0	0	1	0	1	.12455197	.34793064	.036129475	.16197123	3	4	-1.1295871	1.6100615	1.6100615	1.8625669		0	0	0	0
2171271	4	2014	104800	15754.25	.12606539	No	Northern lowlands	Yes	Yes	85	Yes	1	2	1	11.559809	9.6648655	.12606539	.096151352	.12852764	-.25799471		1	0	0	0	0	1	0	1	.12455197	.38406011	-.25799471	.16197123	3	4	-.66711706	.7956447	.7956447	1.8949432	.032376289	0	0	0	0
2171272	1	2008	50000	5233.75	.19408351	Yes	Northern lowlands	No	Yes	65	Yes	1	3	3	10.819778	8.5628834	.19408351					1	0	0	0	1	0	0	1	-.031288531			-.16328692	2	2				2.2568951		0	0	0	0
2171272	2	2010	59076	10480.75	1.1109434	No	Northern lowlands	No	Yes	67	Yes	1	3	1	10.98658	9.2572956	1.1109434	.69441223	.16680145	.91685992		1	0	0	0	1	0	0	1	-.031288531	.19408351	.91685992	-.16328692	2	2				1.7292843	-.52761078	0	0	0	0
2171272	3	2012	204310	42333.75	-.27917144	No	Northern lowlands	No	Yes	69	Yes	1	3	1	12.227394	10.65334	-.27917144	1.3960447	1.2408142	-1.3901149	.69441223	1	0	0	0	1	0	0	1	-.031288531	1.1109434	-1.3901149	-.16328692	2	2	-.3107689	1.5515831	1.5515831	1.5740538	-.15523052	0	0	0	0
2171272	4	2014	118000		-.27308518	No	Northern lowlands	No	Yes	71	Yes	1	3	1	11.67844		-.27308518		-.54895401	.0060862601	1.3960447	1	0	0	0	1	0	0	1	-.031288531	-.27917144	.0060862601	-.16328692	2	2	-.84734499	.29839101	.29839101			0	0	0	0
2171272	5	2016	123600	21253	-.3181504	No	Northern lowlands	No	Yes	73	Yes	1	3	1	11.724806	9.9642534	-.3181504		.046365738	-.045065224		1	0	0	0	1	0	0	1	-.031288531	-.27308518	-.045065224	-.16328692	2	2	.0048242747	.041541465	.041541465	1.7605524		0	0	0	0
2171272	6	2018	111630	23386.25	-.62235111	No	Northern lowlands	No	Yes	75	Yes	1	3	1	11.622945	10.059903	-.62235111	.095649719	-.101861	-.30420071		1	0	0	0	1	0	0	1	-.031288531	-.3181504	-.30420071	-.16328692	2	2	-.29961723	.19775623	.19775623	1.5630417	-.19751072	0	0	0	0
2171273	1	2008	51000		-.34240147	Yes	Northern lowlands	Yes	Yes	36	Yes	3	4	2	10.839581		-.34240147					1	0	0	0	0	1	0	1	-.43368474			-.12212584	1	2						1	0	0	0	1
2171273	2	2010	39300		-.55376989	No	Northern lowlands	No	Yes	38	Yes	1	3	1	10.578979		-.55376989		-.26060104	-.21136841		1	0	0	0	1	0	0	1	-.43368474	-.34240147	-.21136841	-.12212584	1	2						1	0	0	0	1
2171273	3	2012	106095	40346.25	-.13927428	No	Northern lowlands	Yes	Yes	42	Yes	5	4	2	11.57209	10.605254	-.13927428		.99311066	.41449559		1	0	0	0	0	1	0	1	-.43368474	-.55376989	.41449559	-.12212584	1	2	.48372447	.50938618	.50938618	.96683598		1	0	0	0	1
2171273	4	2014	66000	24260.75	-.52867311	No	Northern lowlands	Yes	Yes	44	Yes	5	4	3	11.09741	10.096615	-.52867311	-.50863934	-.47467995	-.38939881		1	0	0	0	0	1	0	1	-.43368474	-.13927428	-.38939881	-.12212584	1	2	-.017988829	-.45669112	-.45669112	1.0007954	.033959389	1	0	0	0	1
2171273	5	2016	91000	22127.5	-.084958948	No	Northern lowlands	Yes	Yes	46	Yes	3	4	3	11.418614	10.004577	-.084958948	-.092038155	.32120419	.44371417	-.50863934	1	0	0	0	0	1	0	1	-.43368474	-.52867311	.44371417	-.12212584	1	2	.59086215	-.26965794	-.26965794	1.4140377	.41324234	1	0	0	0	1
2171273	6	2018	111032	42797.5	-.95303071	No	Northern lowlands	Yes	Yes	48	Yes	3	4	3	11.617574	10.664235	-.95303071	.65965843	.19895935	-.86807173	-.092038155	1	0	0	0	0	1	0	1	-.43368474	-.084958948	-.86807173	-.12212584	1	2	.18916009	.009799256	.009799256	.95333862	-.46069908	1	0	0	0	1
2171274	1	2008	50080		-.073102295	Yes	Northern lowlands	No	Yes	48	Yes	1	5	4	10.821377		-.073102295					1	0	0	0	1	0	0	1	.059747525			-.23765482	3	1						0	0	1	0	3
2171274	2	2010	51230	5406	-.31517023	No	Northern lowlands	No	Yes	50	Yes	1	3	2	10.844081	8.5952644	-.31517023		.022704124	-.24206793		1	0	0	0	1	0	0	1	.059747525	-.073102295	-.24206793	-.23765482	3	1				2.2488165		0	0	1	0	3
2171274	3	2012	28940	5896.25	2.2302849	No	Northern lowlands	No	Yes	52	Yes	1	1	1	10.27298	8.6820717	2.2302849	.086807251	-.57110119	2.5454552		1	0	0	0	1	0	0	1	.059747525	-.31517023	2.5454552	-.23765482	3	1	-.26347673	-.30762446	-.30762446	1.5909081	-.65790844	0	0	1	0	3
2171274	4	2014	70000	7287.5	.23166208	No	Northern lowlands	No	Yes	54	Yes	1	2	2	11.156251	8.8939161	.23166208	.21184444	.88327122	-1.9986229	.086807251	1	0	0	0	1	0	0	1	.059747525	2.2302849	-1.9986229	-.23765482	3	1	.20896694	.67430431	.67430431	2.2623348	.67142677	0	0	1	0	3
2171274	5	2016	112020	23585	-.45381296	No	Northern lowlands	No	Yes	56	Yes	1	3	3	11.626432	10.068366	-.45381296	1.1744499	.47018147	-.68547505	.21184444	1	0	0	0	1	0	0	1	.059747525	.23166208	-.68547505	-.23765482	3	1	-.31182086	.78200233	.78200233	1.5580664	-.70426846	0	0	1	0	3
2171274	6	2018	62330	11752.75	-1.2613764	No	Northern lowlands	No	Yes	58	Yes	1	3	3	11.040198	9.3718424	-1.2613764	-.69652367	-.58623409	-.80756342	1.1744499	1	0	0	0	1	0	0	1	.059747525	-.45381296	-.80756342	-.23765482	3	1	-.12725009	-.45898399	-.45898399	1.6683559	.11028957	0	0	1	0	3
2171275	2	2010	16500		-1.0803134	No	Northern lowlands	No	Yes	75	No	1	3	1	9.7111158		-1.0803134					1	0	0	0	1	0	0	1	-1.1876537			-.21468043	1	1						1	0	1	0	3
2171275	6	2018	105300	3975	-1.2949939	No	Northern lowlands	No	Yes	83	No	1	2	1	11.564569	8.2877798	-1.2949939		1.8534527	-.21468043		1	0	0	0	1	0	0	1	-1.1876537	-1.0803134	-.21468043	-.21468043	1	1				3.2767887		1	0	1	0	3
2171276	1	2008	150221		1.3959148	Yes	Northern lowlands	No	Yes	62	Yes	1	6	4	11.919863		1.3959148					1	0	0	0	1	0	0	1	1.1930592			-.40571123	5	1						0	1	1	0	3
2171276	2	2010	92298	20537.5	.99020356	No	Northern lowlands	No	Yes	64	Yes	2	5	2	11.432777	9.9300079	.99020356		-.48708534	-.40571123		1	0	0	0	1	0	0	1	1.1930592	1.3959148	-.40571123	-.40571123	5	1				1.5027695		0	1	1	0	3
2171277	1	2008	15700	6558.75	-1.1415908	Yes	Northern lowlands	No	Yes	64	No	4	1	1	9.6614161	8.7885551	-1.1415908					1	0	0	0	1	0	0	1	-.493579			-.05598259	1	3				.87286091		1	0	0	0	1
2171277	2	2010	90540		.9144097	No	Northern lowlands	No	Yes	64	No	4	5	3	11.413547		.9144097		1.7521305	2.0560005		1	0	0	0	1	0	0	1	-.493579	-1.1415908	2.0560005	-.05598259	1	3						1	0	0	0	1
2171277	3	2012	102300		-1.2535559	No	Northern lowlands	No	Yes	66	No	4	4	1	11.535665		-1.2535559		.122118	-2.1679657		1	0	0	0	1	0	0	1	-.493579	.9144097	-2.1679657	-.05598259	1	3	-.84692007	.96903807	.96903807			1	0	0	0	1
2171278	1	2008	78290	22790	3.536109	Yes	Northern lowlands	No	Yes	47	Yes	1	7	5	11.268175	10.034077	3.536109					1	0	0	0	1	0	0	1	1.8125727			-.76879823	5	1				1.2340984		0	1	1	0	3
2171278	2	2010	176572		2.6655896	No	Northern lowlands	No	Yes	49	Yes	1	6	4	12.081484		2.6655896		.81330872	-.8705194		1	0	0	0	1	0	0	1	1.8125727	3.536109	-.8705194	-.76879823	5	1						0	1	1	0	3
2171278	3	2012	250020	69297.5	2.199466	No	Northern lowlands	No	Yes	51	Yes	1	9	6	12.429296	11.146164	2.199466		.34781265	-.46612358		1	0	0	0	1	0	0	1	1.8125727	2.6655896	-.46612358	-.76879823	5	1	.5968942	-.24908155	-.24908155	1.2831326		0	1	1	0	3
2171278	4	2014	302336	27493.75	2.4074891	No	Northern lowlands	No	Yes	53	Yes	1	8	4	12.619294	10.221714	2.4074891	-.92444992	.18999767	.20802307		1	0	0	0	1	0	0	1	1.8125727	2.199466	.20802307	-.76879823	5	1	.48463589	-.29463822	-.29463822	2.3975801	1.1144476	0	1	1	0	3
2171278	5	2016	230053	41472.5	.37466475	No	Northern lowlands	No	Yes	55	Yes	1	8	4	12.346065	10.632786	.37466475	.41107178	-.2732296	-2.0328243	-.92444992	1	0	0	0	1	0	0	1	1.8125727	2.4074891	-2.0328243	-.76879823	5	1	.54541522	-.81864482	-.81864482	1.7132788	-.68430138	0	1	1	0	3
2171278	6	2018	369042	95400	-.30788207	No	Northern lowlands	No	Yes	57	Yes	1	7	3	12.818666	11.465834	-.30788207	.83304787	.47260094	-.68254685	.41107178	1	0	0	0	1	0	0	1	1.8125727	.37466475	-.68254685	-.76879823	5	1	.55406165	-.081460714	-.081460714	1.3528318	-.36044693	0	1	1	0	3
2171279	1	2008	32050		.4494499	Yes	Northern lowlands	No	Yes	70	Yes	1	6	2	10.375052		.4494499					1	0	0	0	1	0	0	1	.5343948			-.024801668	4	3						0	0	0	0
2171279	2	2010	61428		-.014677505	No	Northern lowlands	No	Yes	70	Yes	1	6	2	11.025621		-.014677505		.65056896	-.46412739		1	0	0	0	1	0	0	1	.5343948	.4494499	-.46412739	-.024801668	4	3						0	0	0	0
2171279	3	2012	68422		.93626982	No	Northern lowlands	No	Yes	72	Yes	1	6	2	11.13345		.93626982		.10782814	.95094734		1	0	0	0	1	0	0	1	.5343948	-.014677505	.95094734	-.024801668	4	3	-.21228696	.32011512	.32011512			0	0	0	0
2171279	4	2014	560990	31800	1.383945	No	Northern lowlands	No	Yes	74	Yes	1	6	2	13.237458	10.367222	1.383945		2.1040087	.44767517		1	0	0	0	1	0	0	1	.5343948	.93626982	.44767517	-.024801668	4	3	.03515606	2.0688527	2.0688527	2.8702364		0	0	0	0
2171279	5	2016	140595	40280	.12594019	No	Northern lowlands	Yes	Yes	76	No	5	5	2	11.853639	10.60361	.12594019	.23638821	-1.3838196	-1.2580048		1	0	0	0	0	1	0	1	.5343948	1.383945	-1.2580048	-.024801668	4	3	-.8524828	-.53133678	-.53133678	1.2500286	-1.6202078	0	0	0	0
2171279	6	2018	86807	20471.25	.32544151	No	Northern lowlands	Yes	Yes	78	No	4	5	2	11.371443	9.9267769	.32544151	-.67683315	-.48219585	.19950132	.23638821	1	0	0	0	0	1	0	1	.5343948	.12594019	.19950132	-.024801668	4	3	.77954376	-1.2617396	-1.2617396	1.4446659	.1946373	0	0	0	0
2171391	1	2008	5485		.02919171	Yes	Northern lowlands	Yes	Yes	56	Yes	1	4	4	8.6097727		.02919171					1	0	0	0	0	1	0	1	.13233688			.099611834	3	4						0	0	0	0
2171391	2	2010	51870		.64199108	Yes	Northern lowlands	Yes	Yes	58	Yes	1	5	4	10.856496		.64199108		2.2467232	.61279935		1	0	0	0	0	1	0	1	.13233688	.02919171	.61279935	.099611834	3	4						0	0	0	0
2171391	3	2012	21796	16363.75	-.31541815	Yes	Northern lowlands	Yes	Yes	60	Yes	1	2	2	9.9894819	9.7028236	-.31541815		-.86701393	-.95740926		1	0	0	0	0	1	0	1	.13233688	.64199108	-.95740926	.099611834	3	4	-1.2047443	.33773035	.33773035	.28665829		0	0	0	0
2171391	4	2014	66059		-.30042693	Yes	Northern lowlands	No	Yes	62	No	1	5	3	11.098304		-.30042693		1.1088219	.014991224		1	0	0	0	1	0	0	1	.13233688	-.31541815	.014991224	.099611834	3	4	.64616609	.46265581	.46265581			0	0	0	0
2171391	5	2016	19040	19623.25	.21143264	Yes	Northern lowlands	No	Yes	64	No	1	5	3	9.8542976	9.88447	.21143264		-1.2440062	.51185954		1	0	0	0	1	0	0	1	.13233688	-.30042693	.51185954	.099611834	3	4	-.32773492	-.91627121	-.91627121	-.030172348		0	0	0	0
2171391	6	2018	73240	15767.5	.52725095	Yes	Northern lowlands	No	Yes	66	No	1	5	2	11.201497	9.6657057	.52725095	-.21876431	1.3471994	.31581831		1	0	0	0	1	0	0	1	.13233688	.21143264	.31581831	.099611834	3	4	.67547637	.67172307	.67172307	1.5357914	1.5659637	0	0	0	0
2171392	1	2008	13802		-.087284297	Yes	Northern lowlands	Yes	Yes	44	Yes	1	5	2	9.5325689		-.087284297					1	0	0	0	0	1	0	1	.035363697			.02028982	2	3						0	0	0	0
2171392	2	2010	67380		.31488639	Yes	Northern lowlands	Yes	Yes	46	Yes	1	6	3	11.118104		.31488639		1.585535	.40217069		1	0	0	0	0	1	0	1	.035363697	-.087284297	.40217069	.02028982	2	3						0	0	0	0
2171392	3	2012	52124		-.329234	Yes	Northern lowlands	Yes	Yes	48	Yes	1	7	4	10.861381		-.329234		-.2567234	-.6441204		1	0	0	0	0	1	0	1	.035363697	.31488639	-.6441204	.02028982	2	3	-.15443437	-.10228904	-.10228904			0	0	0	0
2171392	4	2014	125120		.29814398	Yes	Northern lowlands	Yes	Yes	50	Yes	1	7	4	11.737028		.29814398		.87564754	.62737799		1	0	0	0	0	1	0	1	.035363697	-.329234	.62737799	.02028982	2	3	.72318923	.15245831	.15245831			0	0	0	0
2171392	5	2016	46210	7155	.0015053129	Yes	Northern lowlands	Yes	Yes	52	Yes	1	6	4	10.740952	8.8755665	.0015053129		-.99607658	-.29663867		1	0	0	0	0	1	0	1	.035363697	.29814398	-.29663867	.02028982	2	3	.080080479	-1.0761571	-1.0761571	1.8653851		0	0	0	0
2171392	6	2018	80575	25837.5	.014164794	Yes	Northern lowlands	Yes	Yes	54	Yes	1	5	3	11.296944	10.159582	.014164794	1.2840157	.55599213	.012659482		1	0	0	0	0	1	0	1	.035363697	.0015053129	.012659482	.02028982	2	3	.77175528	-.21576315	-.21576315	1.1373615	-.72802353	0	0	0	0
2171393	1	2008	15610		-.8099798	Yes	Northern lowlands	Yes	Yes	38	Yes	1	5	2	9.6556673		-.8099798					1	0	0	0	0	1	0	1	-.15589713			.24619664	2	5						0	0	0	1	4
2171393	2	2010	12686	1987.5	-.90414637	Yes	Northern lowlands	Yes	Yes	39	Yes	1	5	2	9.4482546	7.5946326	-.90414637		-.20741272	-.094166577		1	0	0	0	0	1	0	1	-.15589713	-.8099798	-.094166577	.24619664	2	5				1.853622		0	0	0	1	4
2171393	3	2012	30275		-.1563735	Yes	Northern lowlands	Yes	Yes	41	Yes	1	5	3	10.318078		-.1563735		.86982346	.74777287		1	0	0	0	0	1	0	1	-.15589713	-.90414637	.74777287	.24619664	2	5	.49168393	.37813953	.37813953			0	0	0	1	4
2171393	4	2014	92573		.20024465	Yes	Northern lowlands	Yes	Yes	43	Yes	1	5	3	11.435753		.20024465		1.1176748	.35661817		1	0	0	0	0	1	0	1	-.15589713	-.1563735	.35661817	.24619664	2	5	-.046455346	1.1641302	1.1641302			0	0	0	1	4
2171393	5	2016	130475	17026.25	.31386885	Yes	Northern lowlands	Yes	Yes	45	Yes	1	4	3	11.778937	9.7425117	.31386885		.34318447	.1136242		1	0	0	0	0	1	0	1	-.15589713	.20024465	.1136242	.24619664	2	5	-.26063028	.60381478	.60381478	2.0364256		0	0	0	1	4
2171393	6	2018	117562	41075	.4210034	Yes	Northern lowlands	Yes	Yes	47	Yes	1	5	4	11.674721	10.623155	.4210034	.88064289	-.10421658	.10713455		1	0	0	0	0	1	0	1	-.15589713	.31386885	.10713455	.24619664	2	5	.29943377	-.40365034	-.40365034	1.0515661	-.98485947	0	0	0	1	4
2171571	1	2008	28741		-.66019362	Yes	Northern lowlands	Yes	Yes	43	Yes	1	5	4	10.26608		-.66019362					1	0	0	0	0	1	0	1	.11390838			.26075751	3	5						0	0	0	1	4
2171571	2	2010	43545		-.75692397	Yes	Northern lowlands	Yes	No	44	Yes	1	2	1	10.68155		-.75692397		.41547012	-.096730351		1	0	0	0	0	1	1	0	.11390838	-.66019362	-.096730351	.26075751	3	5						0	0	0	1	4
2171571	3	2012	42150		-.2923795	Yes	Northern lowlands	Yes	No	46	No	2	3	2	10.64899		-.2923795		-.032560349	.46454448		1	0	0	0	0	1	1	0	.11390838	-.75692397	.46454448	.26075751	3	5	-.08463002	.052069671	.052069671			0	0	0	1	4
2171571	4	2014	217400		1.2235796	Yes	Northern lowlands	Yes	No	48	Yes	2	6	5	12.289495		1.2235796		1.6405048	1.5159591		1	0	0	0	0	1	1	0	.11390838	-.2923795	1.5159591	.26075751	3	5	.7175979	.92290694	.92290694			0	0	0	1	4
2171571	5	2016	99955	7685	.52577382	Yes	Northern lowlands	Yes	No	49	Yes	1	6	5	11.512475	8.9470253	.52577382		-.7770195	-.69780582		1	0	0	0	0	1	1	0	.11390838	1.2235796	-.69780582	.26075751	3	5	-.14519414	-.63182533	-.63182533	2.5654497		0	0	0	1	4
2171571	6	2018	124960	49820	.64359391	Yes	Northern lowlands	Yes	No	51	Yes	1	3	3	11.735749	10.816172	.64359391	1.8691463	.22327423	.11782008		1	0	0	0	0	1	1	0	.11390838	.52577382	.11782008	.26075751	3	5	.53268737	-.30941314	-.30941314	.9195776	-1.6458721	0	0	0	1	4
2171572	1	2008	18530		.42170411	Yes	Northern lowlands	No	No	52	Yes	1	6	5	9.8271465		.42170411					1	0	0	0	1	0	1	0	.50287384			.0098730568	4	3						0	0	0	0
2171572	2	2010	50414		1.3525981	Yes	Northern lowlands	No	No	54	Yes	1	5	5	10.828024		1.3525981		1.0008774	.93089396		1	0	0	0	1	0	1	0	.50287384	.42170411	.93089396	.0098730568	4	3						0	0	0	0
2171572	3	2012	7969		-.57705981	Yes	Northern lowlands	No	No	56	Yes	1	2	2	8.9833145		-.57705981		-1.8447094	-1.9296579		1	0	0	0	1	0	1	0	.50287384	1.3525981	-1.9296579	.0098730568	4	3	-.56908989	-1.2756195	-1.2756195			0	0	0	0
2171572	4	2014	42930		.21948765	Yes	Northern lowlands	No	No	58	Yes	1	5	3	10.667326		.21948765		1.6840115	.79654747		1	0	0	0	1	0	1	0	.50287384	-.57705981	.79654747	.0098730568	4	3	1.1517853	.53222626	.53222626			0	0	0	0
2171572	5	2016	72879	31005	1.1294435	Yes	Northern lowlands	No	No	60	Yes	1	5	3	11.196556	10.341904	1.1294435		.52923012	.90995586		1	0	0	0	1	0	1	0	.50287384	.21948765	.90995586	.0098730568	4	3	-.57516289	1.104393	1.104393	.8546524		0	0	0	0
2171572	6	2018	52000	8612.5	.47106948	Yes	Northern lowlands	No	No	62	Yes	1	6	3	10.858999	9.0609703	.47106948	-1.2809334	-.33755684	-.65837407		1	0	0	0	1	0	1	0	.50287384	1.1294435	-.65837407	.0098730568	4	3	.047312271	-.3848691	-.3848691	1.7980289	.94337654	0	0	0	0
2171574	1	2008	16334		-.75434583	Yes	Northern lowlands	Yes	No	41	Yes	1	4	3	9.701004		-.75434583					1	0	0	0	0	1	1	0	.91266912			.42747185	5	5						0	1	0	1	4
2171574	2	2010	88873	5856.5	.80002171	Yes	Northern lowlands	Yes	No	43	Yes	1	4	3	11.394963	8.6753073	.80002171		1.6939592	1.5543675		1	0	0	0	0	1	1	0	.91266912	-.75434583	1.5543675	.42747185	5	5				2.719656		0	1	0	1	4
2171574	3	2012	85576	25599	1.9725834	Yes	Northern lowlands	Yes	No	45	Yes	1	4	4	11.357161	10.150309	1.9725834	1.4750013	-.037802696	1.1725616		1	0	0	0	0	1	1	0	.91266912	.80002171	1.1725616	.42747185	5	5	-.41808534	.38028264	.38028264	1.206852	-1.512804	0	1	0	1	4
2171574	4	2014	33717		.74365497	Yes	Northern lowlands	Yes	No	47	Yes	1	3	3	10.425757		.74365497		-.93140316	-1.2289284	1.4750013	1	0	0	0	0	1	1	0	.91266912	1.9725834	-1.2289284	.42747185	5	5	.205717	-1.1371201	-1.1371201			0	1	0	1	4
2171574	5	2016	58680	20272.5	1.3310871	Yes	Northern lowlands	Yes	No	49	Yes	1	3	3	10.979855	9.9170208	1.3310871		.55409718	.58743215		1	0	0	0	0	1	1	0	.91266912	.74365497	.58743215	.42747185	5	5	.62330389	-.0692067	-.0692067	1.0628338		0	1	0	1	4
2171574	6	2018	53195	19080	1.3830135	Yes	Northern lowlands	Yes	No	51	Yes	1	3	3	10.88172	9.8563957	1.3830135	-.060625076	-.098134995	.051926374		1	0	0	0	0	1	1	0	.91266912	1.3310871	.051926374	.42747185	5	5	-.11281667	.014681675	.014681675	1.0253239	-.037509918	0	1	0	1	4
2171575	1	2008	15120		.58936805	Yes	Northern lowlands	Yes	No	45	Yes	1	4	4	9.6237736		.58936805					1	0	0	0	0	1	1	0	.51898748			.015536517	4	3						0	0	0	0
2171575	2	2010	62742		.93048817	Yes	Northern lowlands	Yes	No	47	Yes	1	4	4	11.046786		.93048817		1.4230127	.34112012		1	0	0	0	0	1	1	0	.51898748	.58936805	.34112012	.015536517	4	3						0	0	0	0
2171575	3	2012	62491	19424.5	.28784785	Yes	Northern lowlands	Yes	No	49	Yes	1	4	4	11.042778	9.8742905	.28784785		-.0040082932	-.64264035		1	0	0	0	0	1	1	0	.51898748	.93048817	-.64264035	.015536517	4	3	-.31819525	.31418696	.31418696	1.1684875		0	0	0	0
2171575	4	2014	44963		.13028008	Yes	Northern lowlands	Yes	No	51	Yes	1	5	4	10.713595		.13028008		-.32918262	-.15756777		1	0	0	0	0	1	1	0	.51898748	.28784785	-.15756777	.015536517	4	3	.43629825	-.76548088	-.76548088			0	0	0	0
2171575	5	2016	78457	38955	.50889003	Yes	Northern lowlands	Yes	No	53	Yes	1	7	4	11.270306	10.570163	.50889003		.55671024	.37860996		1	0	0	0	0	1	1	0	.51898748	.13028008	.37860996	.015536517	4	3	.73470134	-.17799108	-.17799108	.70014286		0	0	0	0
2171575	6	2018	182356	35775	.66705066	Yes	Northern lowlands	Yes	Yes	55	Yes	1	7	5	12.113716	10.485004	.66705066	-.085158348	.84341049	.15816063		1	0	0	0	0	1	0	1	.51898748	.50889003	.15816063	.015536517	4	3	.41135597	.43205452	.43205452	1.6287117	.92856884	0	0	0	0
2171577	1	2008	16486	3577.5	-.58288527	Yes	Northern lowlands	Yes	No	33	Yes	1	4	2	9.7102671	8.1824198	-.58288527					1	0	0	0	0	1	1	0	.31135392			.1490415	3	4				1.5278473		0	0	0	0
2171577	2	2010	23646		.12247542	Yes	Northern lowlands	Yes	No	34	Yes	1	4	2	10.07095		.12247542		.36068249	.70536071		1	0	0	0	0	1	1	0	.31135392	-.58288527	.70536071	.1490415	3	4						0	0	0	0
2171577	3	2012	73732		.89249164	Yes	Northern lowlands	Yes	No	36	Yes	1	4	2	11.208192		.89249164		1.1372423	.77001619		1	0	0	0	0	1	1	0	.31135392	.12247542	.77001619	.1490415	3	4	.055333834	1.0819085	1.0819085			0	0	0	0
2171577	4	2014	38350	23518.75	.36541972	Yes	Northern lowlands	Yes	No	38	Yes	1	4	3	10.55451	10.065554	.36541972		-.65368176	-.52707195		1	0	0	0	0	1	1	0	.31135392	.89249164	-.52707195	.1490415	3	4	-.21499221	-.43868956	-.43868956	.48895645		0	0	0	0
2171577	5	2016	13182	25042.5	.90829974	Yes	Northern lowlands	Yes	No	40	Yes	1	4	4	9.4866076	10.128329	.90829974	.062775612	-1.0679026	.54288006		1	0	0	0	0	1	1	0	.31135392	.36541972	.54288006	.1490415	3	4	.75974262	-1.8276452	-1.8276452	-.64172173	-1.1306782	0	0	0	0
2171577	6	2018	101753	19636.5	.16232222	Yes	Northern lowlands	Yes	Yes	42	Yes	1	4	4	11.530304	9.8851452	.16232222	-.24318409	2.0436964	-.74597752	.062775612	1	0	0	0	0	1	0	1	.31135392	.90829974	-.74597752	.1490415	3	4	.94486189	1.0988345	1.0988345	1.6451588	2.2868805	0	0	0	0
2171578	1	2008	6830		-.80532438	Yes	Northern lowlands	Yes	No	41	Yes	1	3	2	8.8290796		-.80532438					1	0	0	0	0	1	1	0	.07552205			.23483503	3	5						0	0	0	1	4
2171578	2	2010	21838	3471.5	1.0629578	Yes	Northern lowlands	Yes	No	43	Yes	1	4	2	9.9914064	8.1523418	1.0629578		1.1623268	1.8682821		1	0	0	0	0	1	1	0	.07552205	-.80532438	1.8682821	.23483503	3	5				1.8390646		0	0	0	1	4
2171578	3	2012	14884		-.32976538	Yes	Northern lowlands	Yes	No	45	Yes	1	4	2	9.6080418		-.32976538		-.38336468	-1.3927231		1	0	0	0	0	1	1	0	.07552205	1.0629578	-1.3927231	.23483503	3	5	-.40428853	.020923866	.020923866			0	0	0	1	4
2171578	4	2014	29526		-.35851568	Yes	Northern lowlands	Yes	No	47	Yes	1	4	2	10.293027		-.35851568		.68498516	-.0287503		1	0	0	0	0	1	1	0	.07552205	-.32976538	-.0287503	.23483503	3	5	.3295196	.35546556	.35546556			0	0	0	1	4
2171578	5	2016	43900	5830	.51492918	Yes	Northern lowlands	Yes	No	49	Yes	1	4	2	10.68967	8.6707726	.51492918		.39664268	.87344486		1	0	0	0	0	1	1	0	.07552205	-.35851568	.87344486	.23483503	3	5	-.20431039	.6009531	.6009531	2.0188971		0	0	0	1	4
2171578	6	2018	35286	10600	.3688508	Yes	Northern lowlands	Yes	Yes	51	Yes	1	4	2	10.471242	9.268609	.3688508	.59783649	-.21842766	-.14607838		1	0	0	0	0	1	0	1	.07552205	.51492918	-.14607838	.23483503	3	5	-.080233835	-.13819382	-.13819382	1.2026329	-.81626415	0	0	0	1	4
2171579	1	2008	35410		-.32449818	Yes	Northern lowlands	Yes	Yes	69	Yes	1	5	3	10.47475		-.32449818					1	0	0	0	0	1	0	1	.70669866			.58941185	4	5						0	0	0	1	4
2171579	2	2010	76310		.2938785	Yes	Northern lowlands	Yes	Yes	71	Yes	1	5	3	11.242559		.2938785		.76780987	.61837667		1	0	0	0	0	1	0	1	.70669866	-.32449818	.61837667	.58941185	4	5						0	0	0	1	4
2171579	5	2016	695638	31005	1.4136771	Yes	Northern lowlands	Yes	Yes	77	Yes	1	4	1	13.452584	10.341904	1.4136771		2.2100248	1.1197987		1	0	0	0	0	1	0	1	.70669866	.2938785	1.1197987	.58941185	4	5				3.1106806		0	0	0	1	4
2171579	6	2018	98400	22657.5	1.4437373	Yes	Northern lowlands	Yes	Yes	79	Yes	1	4	1	11.496796	10.028246	1.4437373	-.31365776	-1.9557886	.030060172		1	0	0	0	0	1	0	1	.70669866	1.4136771	.030060172	.58941185	4	5	-1.3021179	-.65367061	-.65367061	1.4685497	-1.6421309	0	0	0	1	4
2171791	1	2008	35934	28487.5	.77438027	Yes	Northern lowlands	Yes	Yes	46	Yes	1	3	3	10.489439	10.25722	.77438027					1	0	0	0	0	1	0	1	1.2083789			.10906772	5	4				.23221874		0	1	0	0	2
2171791	2	2010	43598		1.5901685	Yes	Northern lowlands	Yes	Yes	48	Yes	2	2	2	10.682767		1.5901685		.1933279	.81578821		1	0	0	0	0	1	0	1	1.2083789	.77438027	.81578821	.10906772	5	4						0	1	0	0	2
2171791	3	2012	23080	12561	1.5631521	Yes	Northern lowlands	Yes	Yes	50	Yes	1	2	2	10.046721	9.4383516	1.5631521		-.63604546	-.027016401		1	0	0	0	0	1	0	1	1.2083789	1.5901685	-.027016401	.10906772	5	4	-.13022974	-.50581574	-.50581574	.60836983		0	1	0	0	2
2171791	4	2014	43805		1.2154564	Yes	Northern lowlands	Yes	Yes	52	Yes	4	2	2	10.687503		1.2154564		.6407814	-.34769571		1	0	0	0	0	1	0	1	1.2083789	1.5631521	-.34769571	.10906772	5	4	.38698176	.25379965	.25379965			0	1	0	0	2
2171791	5	2016	161322	38557.5	.78739768	Yes	Northern lowlands	Yes	Yes	54	Yes	4	5	5	11.991158	10.559906	.78739768		1.3036547	-.42805868		1	0	0	0	0	1	0	1	1.2083789	1.2154564	-.42805868	.10906772	5	4	.35276732	.95088732	.95088732	1.4312515		0	1	0	0	2
2171791	6	2018	187874	45580	1.3197188	Yes	Northern lowlands	Yes	Yes	56	Yes	4	7	5	12.143527	10.727224	1.3197188	.16731834	.1523695	.53232116		1	0	0	0	0	1	0	1	1.2083789	.78739768	.53232116	.10906772	5	4	.1720323	-.019662799	-.019662799	1.4163027	-.014948845	0	1	0	0	2
2171953	1	2008	18593	10772.25	-.96389347	Yes	Northern lowlands	Yes	Yes	40	Yes	1	4	2	9.8305407	9.284729	-.96389347					1	0	0	0	0	1	0	1	-.29930133			.13416991	2	4				.54581165		0	0	0	0
2171953	2	2010	35556		-.40974212	Yes	Northern lowlands	Yes	Yes	42	Yes	1	4	3	10.478865		-.40974212		.64832401	.55415136		1	0	0	0	0	1	0	1	-.29930133	-.96389347	.55415136	.13416991	2	4						0	0	0	0
2171953	3	2012	26820		.26687846	Yes	Northern lowlands	Yes	Yes	44	Yes	1	4	3	10.196903		.26687846		-.28196144	.6766206		1	0	0	0	0	1	0	1	-.29930133	-.40974212	.6766206	.13416991	2	4	-.025150718	-.25681072	-.25681072			0	0	0	0
2171953	4	2014	50260		.043620829	Yes	Northern lowlands	Yes	Yes	46	Yes	2	4	3	10.824965		.043620829		.62806129	-.22325763		1	0	0	0	0	1	0	1	-.29930133	.26687846	-.22325763	.13416991	2	4	.45381615	.17424515	.17424515			0	0	0	0
2171953	5	2016	67731	22061.25	-.43962774	Yes	Northern lowlands	Yes	Yes	48	Yes	1	4	4	11.1233	10.001578	-.43962774		.29833508	-.48324856		1	0	0	0	0	1	0	1	-.29930133	.043620829	-.48324856	.13416991	2	4	.075179197	.22315589	.22315589	1.1217213		0	0	0	0
2171953	6	2018	61218	20405	-.29304397	Yes	Northern lowlands	Yes	Yes	50	Yes	1	3	3	11.022197	9.9235353	-.29304397	-.078042984	-.10110283	.14658377		1	0	0	0	0	1	0	1	-.29930133	-.43962774	.14658377	.13416991	2	4	.019086419	-.12018925	-.12018925	1.0986614	-.023059845	0	0	0	0
2173910	1	2008	32800	20272.5	2.0346005	Yes	Northern lowlands	Yes	No	52	Yes	1	4	4	10.398184	9.9170208	2.0346005					1	0	0	0	0	1	1	0	.78995651			-.43438452	4	1				.48116302		0	0	1	0	3
2173910	2	2010	127830	13541.5	1.0619986	Yes	Northern lowlands	Yes	Yes	54	Yes	1	4	4	11.758456	9.5135145	1.0619986	-.40350628	1.3602724	-.97260189		1	0	0	0	0	1	0	1	.78995651	2.0346005	-.97260189	-.43438452	4	1				2.2449417	1.7637787	0	0	1	0	3
2173910	3	2012	142512	31137.5	1.0632044	Yes	Northern lowlands	Yes	Yes	56	Yes	1	3	3	11.867182	10.346169	1.0632044	.832654	.10872555	.001205802	-.40350628	1	0	0	0	0	1	0	1	.78995651	1.0619986	.001205802	-.43438452	4	1	-.54313511	.65186065	.65186065	1.5210133	-.72392845	0	0	1	0	3
2173910	4	2014	167290	20272.5	.37619323	Yes	Northern lowlands	Yes	Yes	58	Yes	1	2	2	12.027484	9.9170208	.37619323	-.42914772	.16030216	-.68701118	.832654	1	0	0	0	0	1	0	1	.78995651	1.0632044	-.68701118	-.43438452	4	1	-.15220548	.31250763	.31250763	2.1104631	.58944988	0	0	1	0	3
2173910	5	2016	206460	27096.25	.34106439	Yes	Northern lowlands	Yes	Yes	60	Yes	1	2	2	12.237862	10.20715	.34106439	.29012966	.21037769	-.035128832	-.42914772	1	0	0	0	0	1	0	1	.78995651	.37619323	-.035128832	-.43438452	4	1	-.19296733	.40334502	.40334502	2.0307112	-.079751968	0	0	1	0	3
2173910	6	2018	13830	9672.5	-.13732216	Yes	Northern lowlands	Yes	Yes	62	Yes	1	2	2	9.5345955	9.177042	-.13732216	-1.0301085	-2.7032661	-.47838655	.29012966	1	0	0	0	0	1	0	1	.78995651	.34106439	-.47838655	-.43438452	4	1	-.23300123	-2.4702649	-2.4702649	.35755348	-1.6731577	0	0	1	0	3
2173911	1	2008	11672		-1.1235883	Yes	Northern lowlands	No	Yes	35	No	1	3	1	9.3649483		-1.1235883					1	0	0	0	1	0	0	1	-.39645478			.11629002	1	4						1	0	0	0	1
2173911	2	2010	50928		.23833935	Yes	Northern lowlands	No	Yes	37	No	1	3	2	10.838168		.23833935		1.4732199	1.3619276		1	0	0	0	1	0	0	1	-.39645478	-1.1235883	1.3619276	.11629002	1	4						1	0	0	0	1
2173911	3	2012	35490	23850	.90786582	Yes	Northern lowlands	No	Yes	39	No	2	4	3	10.477006	10.079539	.90786582		-.36116219	.66952646		1	0	0	0	1	0	0	1	-.39645478	.23833935	.66952646	.11629002	1	4	-.34220433	-.018957861	-.018957861	.39746666		1	0	0	0	1
2173911	4	2014	51435		-.80779141	Yes	Northern lowlands	No	Yes	41	No	2	3	2	10.848074		-.80779141		.371068	-1.7156572		1	0	0	0	1	0	0	1	-.39645478	.90786582	-1.7156572	.11629002	1	4	.33136201	.039705984	.039705984			1	0	0	0	1
2173911	5	2016	79005	23320	-1.0514159	Yes	Northern lowlands	No	Yes	43	No	2	3	3	11.277267	10.057067	-1.0514159		.42919254	-.24362451		1	0	0	0	1	0	0	1	-.39645478	-.80779141	-.24362451	.11629002	1	4	.082532942	.3466596	.3466596	1.2201996		1	0	0	0	1
2173911	6	2018	218309	59625	-.54213816	Yes	Northern lowlands	No	No	45	No	2	3	3	12.293667	10.995831	-.54213816	.93876362	1.0164003	.50927776		1	0	0	0	1	0	1	0	-.39645478	-1.0514159	.50927776	.11629002	1	4	.038595781	.97780454	.97780454	1.2978363	.077636719	1	0	0	0	1
2173913	1	2008	121020	9142.5	.91658968	Yes	Northern lowlands	Yes	Yes	37	Yes	2	5	3	11.703712	9.1206894	.91658968					1	0	0	0	0	1	0	1	.88015258			-.028475499	5	3				2.5830221		0	1	0	0	2
2173913	2	2010	149600	24910	.45639586	Yes	Northern lowlands	Yes	Yes	39	Yes	2	5	3	11.91572	10.123025	.45639586	1.0023355	.21200848	-.46019381		1	0	0	0	0	1	0	1	.88015258	.91658968	-.46019381	-.028475499	5	3				1.792695	-.79032707	0	1	0	0	2
2173913	3	2012	86000		1.1936702	Yes	Northern lowlands	Yes	Yes	41	Yes	2	5	4	11.362103		1.1936702		-.55361748	.73727429	1.0023355	1	0	0	0	0	1	0	1	.88015258	.45639586	.73727429	-.028475499	5	3	.4538874	-1.0075048	-1.0075048			0	1	0	0	2
2173913	4	2014	164216		.78828472	Yes	Northern lowlands	Yes	Yes	43	Yes	2	5	4	12.008938		.78828472		.64683533	-.40538543		1	0	0	0	0	1	0	1	.88015258	1.1936702	-.40538543	-.028475499	5	3	.80941504	-.16257973	-.16257973			0	1	0	0	2
2173913	5	2016	320100	125345	1.1517631	Yes	Northern lowlands	Yes	Yes	45	Yes	2	5	4	12.676389	11.738825	1.1517631		.6674509	.36347836		1	0	0	0	0	1	0	1	.88015258	.78828472	.36347836	-.028475499	5	3	.21152382	.45592707	.45592707	.9375639		0	1	0	0	2
2173913	6	2018	257300	15635	.77421218	Yes	Northern lowlands	Yes	Yes	47	Yes	2	5	5	12.457998	9.6572676	.77421218	-2.0815573	-.21839046	-.3775509		1	0	0	0	0	1	0	1	.88015258	1.1517631	-.3775509	-.028475499	5	3	.30778104	-.52617151	-.52617151	2.8007307	1.8631668	0	1	0	0	2
2173914	1	2008	24630	6240.75	.97208375	Yes	Northern lowlands	Yes	Yes	48	Yes	1	4	4	10.11172	8.7388554	.97208375					1	0	0	0	0	1	0	1	1.1725222			-.0035565018	5	3				1.3728647		0	1	0	0	2
2173914	2	2010	202586		1.2693356	Yes	Northern lowlands	Yes	Yes	50	Yes	1	4	4	12.21892		1.2693356		2.1071997	.29725188		1	0	0	0	0	1	0	1	1.1725222	.97208375	.29725188	-.0035565018	5	3						0	1	0	0	2
2173914	3	2012	143220	40015	1.8261819	Yes	Northern lowlands	Yes	Yes	52	Yes	2	5	5	11.872137	10.59701	1.8261819		-.34678268	.55684626		1	0	0	0	0	1	0	1	1.1725222	1.2693356	.55684626	-.0035565018	5	3	-.42977887	.08299619	.08299619	1.2751274		0	1	0	0	2
2173914	4	2014	110558	13250	1.2905834	Yes	Northern lowlands	Yes	Yes	54	Yes	1	3	3	11.613296	9.4917526	1.2905834	-1.105257	-.25884151	-.53559852		1	0	0	0	0	1	0	1	1.1725222	1.8261819	-.53559852	-.0035565018	5	3	.30042493	-.55926645	-.55926645	2.1215429	.84641552	0	1	0	0	2
2173914	5	2016	125828	18788.5	.72264719	Yes	Northern lowlands	Yes	Yes	56	Yes	1	3	3	11.742671	9.8410006	.72264719	.34924793	.12937546	-.56793618	-1.105257	1	0	0	0	0	1	0	1	1.1725222	1.2905834	-.56793618	-.0035565018	5	3	.24202868	-.11265323	-.11265323	1.9016705	-.21987247	0	1	0	0	2
2173914	6	2018	286100	19345	.95430124	Yes	Northern lowlands	Yes	Yes	58	Yes	1	3	3	12.564096	9.8701897	.95430124	.02918911	.82142544	.23165405	.34924793	1	0	0	0	0	1	0	1	1.1725222	.72264719	.23165405	-.0035565018	5	3	.038018405	.78340703	.78340703	2.6939068	.79223633	0	1	0	0	2
2173915	1	2008	40425	11925	1.5618285	Yes	Northern lowlands	Yes	No	45	Yes	1	5	5	10.607203	9.3863926	1.5618285					1	0	0	0	0	1	1	0	.65793389			-.44892165	4	1				1.2208109		0	0	1	0	3
2173915	2	2010	120300	11236	1.3703786	Yes	Northern lowlands	Yes	Yes	47	Yes	1	5	5	11.697744	9.3268785	1.3703786	-.059514046	1.0905409	-.19144988		1	0	0	0	0	1	0	1	.65793389	1.5618285	-.19144988	-.44892165	4	1				2.3708658	1.1500549	0	0	1	0	3
2173915	3	2012	172900	17556.25	.48062864	Yes	Northern lowlands	Yes	Yes	49	Yes	1	3	3	12.060469	9.7731657	.48062864	.44628716	.3627243	-.88975	-.059514046	1	0	0	0	0	1	0	1	.65793389	1.3703786	-.88975	-.44892165	4	1	-.35720602	.71993029	.71993029	2.287303	-.083562851	0	0	1	0	3
2173915	4	2014	111257		.44603485	Yes	Northern lowlands	Yes	Yes	51	Yes	1	3	3	11.619598		.44603485		-.44087029	-.034593791	.44628716	1	0	0	0	0	1	0	1	.65793389	.48062864	-.034593791	-.44892165	4	1	-.020013412	-.42085686	-.42085686			0	0	1	0	3
2173915	5	2016	276419	79500	.77151275	Yes	Northern lowlands	Yes	Yes	53	Yes	1	3	3	12.529674	11.283512	.77151275		.91007519	.3254779		1	0	0	0	0	1	0	1	.65793389	.44603485	.3254779	-.44892165	4	1	.35392654	.55614865	.55614865	1.2461615		0	0	1	0	3
2173915	6	2018	81040	19133	-.68277985	Yes	Northern lowlands	Yes	Yes	55	Yes	1	2	2	11.302698	9.85917	-.68277985	-1.4243422	-1.2269754	-1.4542925		1	0	0	0	0	1	0	1	.65793389	.77151275	-1.4542925	-.44892165	4	1	-.51718146	-.70979398	-.70979398	1.4435282	.19736671	0	0	1	0	3
2173918	1	2008	11651		2.2063174	Yes	Northern lowlands	Yes	No	54	Yes	1	5	5	9.3631477		2.2063174					1	0	0	0	0	1	1	0	1.471287			-.35858729	5	1						0	1	1	0	3
2173918	2	2010	126400		1.6597934	Yes	Northern lowlands	Yes	Yes	56	Yes	1	5	5	11.747207		1.6597934		2.384059	-.54652405		1	0	0	0	0	1	0	1	1.471287	2.2063174	-.54652405	-.35858729	5	1						0	1	1	0	3
2173918	3	2012	85574	39816.25	1.936096	Yes	Northern lowlands	Yes	Yes	58	Yes	1	4	4	11.357137	10.592031	1.936096		-.39006996	.27630258		1	0	0	0	0	1	0	1	1.471287	1.6597934	.27630258	-.35858729	5	1	-.85511708	.46504712	.46504712	.7651062		0	1	1	0	3
2173918	4	2014	93060	41671.25	1.4020973	Yes	Northern lowlands	Yes	Yes	60	Yes	1	4	4	11.441	10.637567	1.4020973	.045536041	.083863258	-.53399861		1	0	0	0	0	1	0	1	1.471287	1.936096	-.53399861	-.35858729	5	1	.47440243	-.39053917	-.39053917	.80343342	.038327217	0	1	1	0	3
2173918	5	2016	61720	39352.5	1.210037	Yes	Northern lowlands	Yes	Yes	62	Yes	1	4	4	11.030363	10.580315	1.210037	-.05725193	-.4106369	-.19206035	.045536041	1	0	0	0	0	1	0	1	1.471287	1.4020973	-.19206035	-.35858729	5	1	.22882541	-.63946229	-.63946229	.45004845	-.35338497	0	1	1	0	3
2173918	6	2018	41300	4637.5	.41338092	Yes	Northern lowlands	Yes	Yes	64	Yes	1	2	2	10.628618	8.4419308	.41338092	-2.1383839	-.40174484	-.79665607	-.05725193	1	0	0	0	0	1	0	1	1.471287	1.210037	-.79665607	-.35858729	5	1	.052399419	-.45414427	-.45414427	2.1866875	1.736639	0	1	1	0	3
2173919	1	2008	24670	8148.75	-1.3165362	Yes	Northern lowlands	No	Yes	33	Yes	1	4	2	10.113343	9.00562	-1.3165362					1	0	0	0	1	0	0	1	-.088311426			.29815271	2	5				1.1077232		0	0	0	1	4
2173919	2	2010	46288	6519	-.31835732	Yes	Northern lowlands	No	Yes	35	Yes	1	4	2	10.742638	8.7824764	-.31835732	-.22314358	.6292944	.99817884		1	0	0	0	1	0	0	1	-.088311426	-1.3165362	.99817884	.29815271	2	5				1.9601612	.85243797	0	0	0	1	4
2173919	3	2012	66974		.33004239	Yes	Northern lowlands	No	Yes	37	Yes	2	4	2	11.11206		.33004239		.36942196	.64839971	-.22314358	1	0	0	0	1	0	0	1	-.088311426	-.31835732	.64839971	.29815271	2	5	-.039210379	.40863234	.40863234			0	0	0	1	4
2173919	4	2014	58861		.13448259	Yes	Northern lowlands	No	Yes	39	Yes	2	4	2	10.982934		.13448259		-.1291256	-.1955598		1	0	0	0	1	0	0	1	-.088311426	.33004239	-.1955598	.29815271	2	5	.071060084	-.20018567	-.20018567			0	0	0	1	4
2173919	5	2016	74985	24512.5	.46627262	Yes	Northern lowlands	No	Yes	41	Yes	1	4	3	11.225043	10.106938	.46627262		.2421093	.33179003		1	0	0	0	1	0	0	1	-.088311426	.13448259	.33179003	.29815271	2	5	.37548709	-.13337778	-.13337778	1.1181049		0	0	0	1	4
2173919	6	2018	27150	23982.5	.17422736	Yes	Northern lowlands	No	Yes	43	Yes	1	4	3	10.209132	10.08508	.17422736	-.021858215	-1.0159111	-.29204527		1	0	0	0	1	0	0	1	-.088311426	.46627262	-.29204527	.29815271	2	5	.179712	-1.195623	-1.195623	.12405205	-.99405289	0	0	0	1	4
2173920	1	2008	127710		-.036679264	Yes	Northern lowlands	Yes	Yes	45	Yes	1	3	2	11.757518		-.036679264					1	0	0	0	0	1	0	1	.35712618			-.064732239	3	3						0	0	0	0
2173920	2	2010	128590	11421.5	.59651089	Yes	Northern lowlands	Yes	Yes	47	Yes	1	3	2	11.764384	9.3432531	.59651089		.0068664551	.63319016		1	0	0	0	0	1	0	1	.35712618	-.036679264	.63319016	-.064732239	3	3				2.4211311		0	0	0	0
2173920	3	2012	70212		.52471489	Yes	Northern lowlands	Yes	Yes	49	Yes	1	3	2	11.159274		.52471489		-.60511017	-.071796		1	0	0	0	0	1	0	1	.35712618	.59651089	-.071796	-.064732239	3	3	.046299834	-.65140998	-.65140998			0	0	0	0
2173920	4	2014	142181		.97201115	Yes	Northern lowlands	Yes	Yes	51	Yes	1	3	2	11.864856		.97201115		.70558167	.44729626		1	0	0	0	0	1	0	1	.35712618	.52471489	.44729626	-.064732239	3	3	.32731766	.37826401	.37826401			0	0	0	0
2173920	5	2016	120550	27228.75	.44653988	Yes	Northern lowlands	Yes	Yes	53	Yes	1	3	3	11.69982	10.212029	.44653988		-.1650362	-.52547127		1	0	0	0	0	1	0	1	.35712618	.97201115	-.52547127	-.064732239	3	3	-.20202726	.03699106	.03699106	1.4877911		0	0	0	0
2173920	6	2018	169053	61082.5	-.36034051	Yes	Northern lowlands	Yes	Yes	55	Yes	1	3	3	12.037968	11.01998	-.36034051	.80795193	.33814812	-.80688035		1	0	0	0	0	1	0	1	.35712618	.44653988	-.80688035	-.064732239	3	3	.20441456	.13373356	.13373356	1.0179873	-.46980381	0	0	0	0
2173921	1	2008	18980	14442.5	.26189291	Yes	Northern lowlands	Yes	Yes	36	Yes	1	4	2	9.851141	9.5779305	.26189291					1	0	0	0	0	1	0	1	.14489894			-.19152547	3	2				.27321053		0	0	0	0
2173921	2	2010	231000	12998.25	.86939722	Yes	Northern lowlands	Yes	Yes	38	Yes	1	4	2	12.350173	9.4725704	.86939722	-.10536003	2.499032	.60750431		1	0	0	0	0	1	0	1	.14489894	.26189291	.60750431	-.19152547	3	2				2.8776026	2.6043921	0	0	0	0
2173921	3	2012	55192	19928	-.022457356	Yes	Northern lowlands	Yes	Yes	40	Yes	1	4	3	10.918573	9.8998814	-.022457356	.42731094	-1.4315996	-.89185458	-.10536003	1	0	0	0	0	1	0	1	.14489894	.86939722	-.89185458	-.19152547	3	2	-.89112121	-.54047841	-.54047841	1.018692	-1.8589106	0	0	0	0
2173921	4	2014	70910		.31290022	Yes	Northern lowlands	Yes	Yes	42	Yes	1	4	3	11.169167		.31290022		.25059319	.33535758	.42731094	1	0	0	0	0	1	0	1	.14489894	-.022457356	.33535758	-.19152547	3	2	.99922603	-.74863285	-.74863285			0	0	0	0
2173921	5	2016	71050	21067.5	.1433951	Yes	Northern lowlands	Yes	Yes	44	Yes	1	4	3	11.171139	9.9554873	.1433951		.0019721985	-.16950512		1	0	0	0	0	1	0	1	.14489894	.31290022	-.16950512	-.19152547	3	2	.16772257	-.16575037	-.16575037	1.2156515		0	0	0	0
2173921	6	2018	217200	18682.5	-.69573444	No	Northern lowlands	Yes	Yes	46	Yes	1	4	3	12.288574	9.8353424	-.69573444	-.12014484	1.1174355	-.83912957		1	0	0	0	0	1	0	1	.14489894	.1433951	-.83912957	-.19152547	3	2	.27253681	.84489864	.84489864	2.4532318	1.2375803	0	0	0	0
2173922	1	2008	7788		.68196702	Yes	Northern lowlands	Yes	Yes	53	Yes	4	2	2	8.9603395		.68196702					1	0	0	0	0	1	0	1	.63705575			-.10624111	4	2						0	0	0	0
2173922	2	2010	44996	7950	.6996066	Yes	Northern lowlands	Yes	Yes	55	Yes	4	2	2	10.714329	8.9809275	.6996066		1.7539892	.017639577		1	0	0	0	0	1	0	1	.63705575	.68196702	.017639577	-.10624111	4	2				1.7334013		0	0	0	0
2173922	3	2012	33256	15701.25	.47552341	Yes	Northern lowlands	Yes	Yes	57	Yes	1	2	2	10.41199	9.6614952	.47552341	.68056774	-.3023386	-.22408319		1	0	0	0	0	1	0	1	.63705575	.6996066	-.22408319	-.10624111	4	2	-.94217485	.63983625	.63983625	.75049496	-.98290634	0	0	0	0
2173922	4	2014	63250		1.3259374	Yes	Northern lowlands	Yes	Yes	59	Yes	4	2	2	11.054851		1.3259374		.64286041	.85041398	.68056774	1	0	0	0	0	1	0	1	.63705575	.47552341	.85041398	-.10624111	4	2	.17002887	.47283155	.47283155			0	0	0	0
2173922	5	2016	55354	9937.5	.48853853	Yes	Northern lowlands	Yes	Yes	60	Yes	4	2	2	10.921504	9.204071	.48853853		-.13334656	-.83739889		1	0	0	0	0	1	0	1	.63705575	1.3259374	-.83739889	-.10624111	4	2	-.29620579	.16285923	.16285923	1.717433		0	0	0	0
2173922	6	2018	147940	10997.5	.15076149	Yes	Northern lowlands	Yes	Yes	62	Yes	4	2	2	11.904562	9.3054228	.15076149	.10135174	.98305798	-.33777705		1	0	0	0	0	1	0	1	.63705575	.48853853	-.33777705	-.10624111	4	2	.064452969	.91860503	.91860503	2.5991392	.88170624	0	0	0	0
2173923	1	2008	26214		-.26261073	Yes	Northern lowlands	Yes	Yes	32	Yes	1	4	2	10.174048		-.26261073					1	0	0	0	0	1	0	1	.51848614			.12371413	4	4						0	0	0	0
2173923	2	2010	59174	9672.5	.6247921	Yes	Northern lowlands	Yes	Yes	34	Yes	1	4	2	10.988237	9.177042	.6247921		.81418896	.88740283		1	0	0	0	0	1	0	1	.51848614	-.26261073	.88740283	.12371413	4	4				1.8111954		0	0	0	0
2173923	3	2012	60997	30077.5	.27420792	Yes	Northern lowlands	Yes	Yes	36	Yes	1	4	2	11.01858	10.311533	.27420792	1.134491	.030343056	-.35058418		1	0	0	0	0	1	0	1	.51848614	.6247921	-.35058418	.12371413	4	4	-.16458698	.19493003	.19493003	.70704746	-1.1041479	0	0	0	0
2173923	4	2014	58325	13382.5	1.4491211	Yes	Northern lowlands	Yes	Yes	38	Yes	1	4	2	10.973786	9.5017033	1.4491211	-.80982971	-.044794083	1.1749132	1.134491	1	0	0	0	0	1	0	1	.51848614	.27420792	1.1749132	.12371413	4	4	.19977616	-.24457024	-.24457024	1.4720831	.76503563	0	0	0	0
2173923	5	2016	29150	5830	.66944641	Yes	Northern lowlands	Yes	Yes	40	Yes	1	4	3	10.28021	8.6707726	.66944641	-.83093071	-.69357586	-.77967471	-.80982971	1	0	0	0	0	1	0	1	.51848614	1.4491211	-.77967471	.12371413	4	4	.34246713	-1.036043	-1.036043	1.6094379	.13735485	0	0	0	0
2173923	6	2018	137400	12985	.35595995	Yes	Northern lowlands	Yes	Yes	42	Yes	1	4	4	11.830651	9.47155	.35595995	.80077744	1.5504408	-.31348646	-.83093071	1	0	0	0	0	1	0	1	.51848614	.66944641	-.31348646	.12371413	4	4	.76333803	.78710276	.78710276	2.3591013	.74966335	0	0	0	0
2175211	1	2008	16000		-.55893397	Yes	Northern lowlands	No	Yes	80	No	1	5	2	9.6803436		-.55893397					1	0	0	0	1	0	0	1	.28319472			.24570297	3	5						0	0	0	1	4
2175211	2	2010	29340	5697.5	-.11112783	Yes	Northern lowlands	No	Yes	82	No	1	5	2	10.286707	8.6477823	-.11112783		.6063633	.44780615		1	0	0	0	1	0	0	1	.28319472	-.55893397	.44780615	.24570297	3	5				1.6389246		0	0	0	1	4
2175211	3	2012	39060		.79129267	Yes	Northern lowlands	No	Yes	84	No	1	5	3	10.572854		.79129267		.28614712	.90242052		1	0	0	0	1	0	0	1	.28319472	-.11112783	.90242052	.24570297	3	5	-.24158135	.5277285	.5277285			0	0	0	1	4
2175211	4	2014	22965		.41630703	Yes	Northern lowlands	No	Yes	86	No	1	5	3	10.041727		.41630703		-.53112698	-.37498564		1	0	0	0	1	0	0	1	.28319472	.79129267	-.37498564	.24570297	3	5	-.10204815	-.42907882	-.42907882			0	0	0	1	4
2175211	5	2016	58710	8016.25	.4920496	Yes	Northern lowlands	No	Yes	88	No	1	4	2	10.980366	8.9892263	.4920496		.93863869	.075742573		1	0	0	0	1	0	0	1	.28319472	.41630703	.075742573	.24570297	3	5	.078287728	.86035097	.86035097	1.9911394		0	0	0	1	4
[truncated: 9,062 more rows]
